# Supplementary material for: Bis(pyridin-2-ylmeth­yl)ammonium nitrate
Source: Acta Crystallogr Sect E Struct Rep Online. 2013 Apr 5;69(Pt 5):o661. doi: 10.1107/S1600536813008593 (PMC3647857; doi:10.1107/S1600536813008593)
Supplement: Supplementary file 1 [file e-69-0o661-sup1.cif]

##############################################################################
#                                                                            #
# This CIF contains the data in a paper accepted for publication in          #
# Acta Crystallographica Section E. It conforms to the requirements of       #
# Notes for Authors for Acta Crystallographica Section E, and has been       #
# peer reviewed under the auspices of the IUCr Commission on Journals.       #
#                                                                            #
# Full details of the Crystallographic Information File format               #
# are given in the paper "The Crystallographic Information File (CIF):       #
# a New Standard Archive File for Crystallography" by S. R. Hall, F. H.      #
# Allen and I. D. Brown [Acta Cryst. (1991), A47, 655-685].                  #
#                                                                            #
# The current version of the core CIF dictionary is obtainable from          #
# ftp://ftp.iucr.org/pub/cif_core.dic.                                       #
#                                                                            #
# Software is freely available for graphical display of the structure(s)     #
# in this CIF. For information consult the CIF software page                 #
# http://www.iucr.org/resources/cif/software.                                #
#                                                                            #
# This file may be used for bona fide research purposes within the           #
# scientific community so long as proper attribution is given to the journal # 
# article from which it was obtained.                                        #
#                                                                            #
##############################################################################
data_I
_audit_creation_method     SHELXL-97
_chemical_name_systematic
;
Bis(pyridin-2-ylmethyl)ammonium nitrate
;
_chemical_name_common
;
;
_chemical_formula_moiety     'C12 H14 N3 +, N O3 -'
_chemical_formula_sum     'C12 H14 N4 O3'
_chemical_formula_iupac     'C12 H14 N3 +, N O3 -'
_chemical_formula_weight     262.27
_chemical_melting_point     ?
_symmetry_cell_setting     orthorhombic
_symmetry_space_group_name_H-M     'P b c a'
_symmetry_space_group_name_Hall     '-P 2ac 2ab'
loop_
    _symmetry_equiv_pos_as_xyz
    'x, y, z'
    '-x+1/2, -y, z+1/2'
    '-x, y+1/2, -z+1/2'
    'x+1/2, -y+1/2, -z'
    '-x, -y, -z'
    'x-1/2, y, -z-1/2'
    'x, -y-1/2, z-1/2'
    '-x-1/2, y-1/2, z'
_cell_length_a     11.2236(2)
_cell_length_b     13.4714(4)
_cell_length_c     16.5303(4)
_cell_angle_alpha     90.00
_cell_angle_beta     90.00
_cell_angle_gamma     90.00
_cell_volume     2499.34(11)
_cell_formula_units_Z     8
_cell_measurement_reflns_used     5628
_cell_measurement_theta_min     2.46
_cell_measurement_theta_max     28.23
_cell_measurement_temperature     200(2)
_exptl_crystal_description     'irregular'
_exptl_crystal_colour     'white'
_exptl_crystal_size_max     0.50
_exptl_crystal_size_mid     0.35
_exptl_crystal_size_min     0.24
_exptl_crystal_density_diffrn     1.394
_exptl_crystal_density_meas     ?
_exptl_crystal_density_method     'not measured'
_exptl_crystal_F_000     1104
_exptl_absorpt_coefficient_mu     0.103
_exptl_absorpt_correction_type     multi-scan
_exptl_absorpt_process_details
;
(SADABS; Bruker, 2001)
;
_exptl_absorpt_correction_T_min     0.9226
_exptl_absorpt_correction_T_max     1.0000
_exptl_special_details     ?
_diffrn_ambient_temperature     200(2)
_diffrn_radiation_type     MoK\a
_diffrn_radiation_wavelength     0.71073
_diffrn_radiation_source     'fine-focus sealed tube'
_diffrn_radiation_monochromator     graphite
_diffrn_measurement_device_type     'Bruker APEXII CCD'
_diffrn_measurement_device     ?
_diffrn_measurement_method     '\f and \w scans'
_diffrn_reflns_number     12816
_diffrn_reflns_av_R_equivalents     0.0144
_diffrn_reflns_av_sigmaI/netI     0.0131
_diffrn_reflns_theta_min     2.66
_diffrn_reflns_theta_max     28.27
_diffrn_reflns_theta_full     28.27
_diffrn_measured_fraction_theta_max     0.996
_diffrn_measured_fraction_theta_full     0.996
_diffrn_reflns_limit_h_min     -8
_diffrn_reflns_limit_h_max     14
_diffrn_reflns_limit_k_min     -17
_diffrn_reflns_limit_k_max     17
_diffrn_reflns_limit_l_min     -22
_diffrn_reflns_limit_l_max     17
_refine_special_details
;
;
_reflns_number_total     3082
_reflns_number_gt     2568
_reflns_threshold_expression     I>2sigma(I)
_refine_ls_structure_factor_coef     Fsqd
_refine_ls_matrix_type     full
_refine_ls_R_factor_all     0.0502
_refine_ls_R_factor_gt     0.0414
_refine_ls_wR_factor_gt     0.1145
_refine_ls_wR_factor_ref     0.1224
_refine_ls_goodness_of_fit_ref     1.036
_refine_ls_restrained_S_all     1.036
_refine_ls_number_reflns     3082
_refine_ls_number_parameters     180
_refine_ls_number_restraints     0
_refine_ls_hydrogen_treatment     mixed
_refine_ls_weighting_scheme     calc
_refine_ls_weighting_details
         'calc w=1/[\s^2^(Fo^2^)+(0.0695P)^2^+0.6270P] where P=(Fo^2^+2Fc^2^)/3'
_atom_sites_solution_hydrogens     geom
_atom_sites_solution_primary     direct
_atom_sites_solution_secondary     difmap
_refine_ls_shift/su_max     0.000
_refine_ls_shift/su_mean     0.000
_refine_diff_density_max     0.287
_refine_diff_density_min     -0.261
_refine_ls_extinction_method     none
_refine_ls_extinction_coef     ?
_refine_ls_abs_structure_Flack     ?
loop_
    _atom_type_symbol
    _atom_type_description
    _atom_type_scat_dispersion_real
    _atom_type_scat_dispersion_imag
    _atom_type_scat_source
    'C' 'C' 0.0033 0.0016
                         'International Tables Vol C Tables 4.2.6.8 and 6.1.1.4'
    'H' 'H' 0.0000 0.0000
                         'International Tables Vol C Tables 4.2.6.8 and 6.1.1.4'
    'N' 'N' 0.0061 0.0033
                         'International Tables Vol C Tables 4.2.6.8 and 6.1.1.4'
    'O' 'O' 0.0106 0.0060
                         'International Tables Vol C Tables 4.2.6.8 and 6.1.1.4'
_computing_data_collection     'APEX2 (Bruker, 2007)'
_computing_cell_refinement     'SAINT (Bruker, 2007)'
_computing_data_reduction     'SAINT (Bruker, 2007)'
_computing_structure_solution     'SHELXS97 (Sheldrick, 2008)'
_computing_structure_refinement     'SHELXL97 (Sheldrick, 2008)'
_computing_molecular_graphics
 'ORTEP-3 for Windows (Farrugia, 2012) and Mercury (Macrae <i>et al.</i>, 2008)'
_computing_publication_material
                            'SHELXL97 (Sheldrick, 2008) and PLATON (Spek, 2009)'
loop_
    _atom_site_type_symbol
    _atom_site_label
    _atom_site_fract_x
    _atom_site_fract_y
    _atom_site_fract_z
    _atom_site_U_iso_or_equiv
    _atom_site_adp_type
    _atom_site_calc_flag
    _atom_site_refinement_flags
    _atom_site_occupancy
    _atom_site_symmetry_multiplicity
    _atom_site_disorder_assembly
    _atom_site_disorder_group
    O O1 0.53822(10) 0.03915(9) 0.09542(8) 0.0595(3) Uani d . 1 1 . .
    O O2 0.72195(8) 0.07826(8) 0.08342(6) 0.0438(3) Uani d . 1 1 . .
    O O3 0.58787(10) 0.19315(8) 0.09035(8) 0.0540(3) Uani d . 1 1 . .
    N N1 0.76754(9) 0.13548(8) 0.57810(6) 0.0257(2) Uani d . 1 1 . .
    H H71 0.6936(16) 0.1564(13) 0.5883(10) 0.044(4) Uiso d . 1 1 . .
    H H72 0.7725(15) 0.0688(14) 0.5820(10) 0.044(4) Uiso d . 1 1 . .
    N N2 0.61491(9) 0.10403(8) 0.08911(6) 0.0300(2) Uani d . 1 1 . .
    N N11 0.59551(10) 0.11038(8) 0.46858(6) 0.0345(2) Uani d . 1 1 . .
    N N21 0.71063(9) 0.11508(7) 0.73540(6) 0.0297(2) Uani d . 1 1 . .
    C C1 0.79740(12) 0.16440(10) 0.49410(7) 0.0351(3) Uani d . 1 1 . .
    H H1A 0.8717 0.1305 0.4774 0.042 Uiso calc R 1 1 . .
    H H1B 0.8116 0.2369 0.4919 0.042 Uiso calc R 1 1 . .
    C C2 0.84972(10) 0.18126(9) 0.63756(7) 0.0295(2) Uani d . 1 1 . .
    H H2A 0.8442 0.2544 0.6335 0.035 Uiso calc R 1 1 . .
    H H2B 0.9326 0.1617 0.6246 0.035 Uiso calc R 1 1 . .
    C C11 0.69911(12) 0.13770(8) 0.43630(7) 0.0313(3) Uani d . 1 1 . .
    C C12 0.71806(18) 0.14422(10) 0.35348(8) 0.0507(4) Uani d . 1 1 . .
    H H12 0.7937 0.1623 0.3324 0.061 Uiso calc R 1 1 . .
    C C13 0.6227(2) 0.12345(11) 0.30224(9) 0.0657(6) Uani d . 1 1 . .
    H H13 0.6315 0.1291 0.2453 0.079 Uiso calc R 1 1 . .
    C C14 0.51552(19) 0.09468(12) 0.33522(11) 0.0598(5) Uani d . 1 1 . .
    H H14 0.4496 0.0794 0.3014 0.072 Uiso calc R 1 1 . .
    C C15 0.50553(14) 0.08849(11) 0.41766(10) 0.0472(4) Uani d . 1 1 . .
    H H15 0.4316 0.0678 0.4400 0.057 Uiso calc R 1 1 . .
    C C21 0.82056(10) 0.14965(8) 0.72268(7) 0.0255(2) Uani d . 1 1 . .
    C C22 0.90516(11) 0.16031(9) 0.78369(7) 0.0309(3) Uani d . 1 1 . .
    H H22 0.9828 0.1843 0.7719 0.037 Uiso calc R 1 1 . .
    C C23 0.87333(12) 0.13503(9) 0.86208(7) 0.0359(3) Uani d . 1 1 . .
    H H23 0.9287 0.1417 0.9052 0.043 Uiso calc R 1 1 . .
    C C24 0.75986(13) 0.10001(9) 0.87633(7) 0.0366(3) Uani d . 1 1 . .
    H H24 0.7353 0.0829 0.9295 0.044 Uiso calc R 1 1 . .
    C C25 0.68233(11) 0.09025(9) 0.81153(7) 0.0346(3) Uani d . 1 1 . .
    H H25 0.6049 0.0646 0.8216 0.041 Uiso calc R 1 1 . .
loop_
    _atom_site_aniso_label
    _atom_site_aniso_U_11
    _atom_site_aniso_U_22
    _atom_site_aniso_U_33
    _atom_site_aniso_U_12
    _atom_site_aniso_U_13
    _atom_site_aniso_U_23
    O1 0.0397(6) 0.0467(6) 0.0920(9) -0.0119(5) -0.0001(5) 0.0126(6)
    O2 0.0298(5) 0.0473(6) 0.0542(6) 0.0045(4) 0.0046(4) -0.0013(4)
    O3 0.0484(6) 0.0330(5) 0.0805(8) 0.0060(4) -0.0001(5) 0.0027(5)
    N1 0.0254(5) 0.0290(5) 0.0229(4) -0.0029(4) -0.0008(3) 0.0030(3)
    N2 0.0309(5) 0.0333(5) 0.0260(5) 0.0003(4) 0.0013(4) 0.0017(4)
    N11 0.0339(5) 0.0374(5) 0.0322(5) 0.0069(4) -0.0073(4) -0.0051(4)
    N21 0.0281(5) 0.0325(5) 0.0284(5) -0.0005(4) 0.0000(4) 0.0034(4)
    C1 0.0395(6) 0.0421(6) 0.0236(5) -0.0092(5) 0.0062(5) 0.0033(5)
    C2 0.0270(5) 0.0327(6) 0.0287(6) -0.0068(4) -0.0022(4) 0.0014(4)
    C11 0.0494(7) 0.0219(5) 0.0225(5) 0.0018(5) -0.0017(5) 0.0013(4)
    C12 0.0989(13) 0.0300(6) 0.0233(6) -0.0127(7) 0.0039(7) 0.0010(5)
    C13 0.138(2) 0.0328(7) 0.0259(7) 0.0027(9) -0.0235(9) -0.0003(5)
    C14 0.0905(14) 0.0376(7) 0.0513(9) 0.0206(8) -0.0415(9) -0.0113(7)
    C15 0.0444(8) 0.0432(7) 0.0542(9) 0.0160(6) -0.0214(6) -0.0127(6)
    C21 0.0259(5) 0.0244(5) 0.0263(5) 0.0028(4) -0.0025(4) -0.0014(4)
    C22 0.0289(5) 0.0323(6) 0.0316(6) 0.0044(4) -0.0048(4) -0.0051(4)
    C23 0.0464(7) 0.0334(6) 0.0278(6) 0.0122(5) -0.0096(5) -0.0052(5)
    C24 0.0546(8) 0.0303(6) 0.0248(5) 0.0119(5) 0.0031(5) 0.0020(4)
    C25 0.0367(7) 0.0339(6) 0.0332(6) 0.0018(5) 0.0063(5) 0.0047(5)
_geom_special_details
;
;
loop_
    _geom_bond_atom_site_label_1
    _geom_bond_atom_site_label_2
    _geom_bond_site_symmetry_2
    _geom_bond_distance
    _geom_bond_publ_flag
    O1 N2 . 1.2311(15) ?
    O2 N2 . 1.2541(14) ?
    O3 N2 . 1.2385(14) ?
    N1 C1 . 1.4806(14) ?
    N1 C2 . 1.4822(14) ?
    N1 H71 . 0.893(18) ?
    N1 H72 . 0.902(19) ?
    N11 C11 . 1.3313(17) ?
    N11 C15 . 1.3473(17) ?
    N21 C21 . 1.3354(15) ?
    N21 C25 . 1.3403(15) ?
    C1 C11 . 1.5030(18) ?
    C1 H1A . 0.9900 ?
    C1 H1B . 0.9900 ?
    C2 C21 . 1.5061(16) ?
    C2 H2A . 0.9900 ?
    C2 H2B . 0.9900 ?
    C11 C12 . 1.3883(17) ?
    C12 C13 . 1.393(3) ?
    C12 H12 . 0.9500 ?
    C13 C14 . 1.376(3) ?
    C13 H13 . 0.9500 ?
    C14 C15 . 1.370(2) ?
    C14 H14 . 0.9500 ?
    C15 H15 . 0.9500 ?
    C21 C22 . 1.3926(15) ?
    C22 C23 . 1.3866(18) ?
    C22 H22 . 0.9500 ?
    C23 C24 . 1.378(2) ?
    C23 H23 . 0.9500 ?
    C24 C25 . 1.3864(19) ?
    C24 H24 . 0.9500 ?
    C25 H25 . 0.9500 ?
loop_
    _geom_angle_atom_site_label_1
    _geom_angle_atom_site_label_2
    _geom_angle_atom_site_label_3
    _geom_angle_site_symmetry_1
    _geom_angle_site_symmetry_3
    _geom_angle
    _geom_angle_publ_flag
    C1 N1 C2 . . 111.81(9) ?
    C1 N1 H71 . . 107.7(11) ?
    C2 N1 H71 . . 108.8(11) ?
    C1 N1 H72 . . 108.4(10) ?
    C2 N1 H72 . . 109.1(10) ?
    H71 N1 H72 . . 111.0(15) ?
    O1 N2 O3 . . 121.03(11) ?
    O1 N2 O2 . . 118.66(11) ?
    O3 N2 O2 . . 120.29(11) ?
    C11 N11 C15 . . 117.70(13) ?
    C21 N21 C25 . . 116.99(10) ?
    N1 C1 C11 . . 111.53(10) ?
    N1 C1 H1A . . 109.3 ?
    C11 C1 H1A . . 109.3 ?
    N1 C1 H1B . . 109.3 ?
    C11 C1 H1B . . 109.3 ?
    H1A C1 H1B . . 108.0 ?
    N1 C2 C21 . . 111.51(9) ?
    N1 C2 H2A . . 109.3 ?
    C21 C2 H2A . . 109.3 ?
    N1 C2 H2B . . 109.3 ?
    C21 C2 H2B . . 109.3 ?
    H2A C2 H2B . . 108.0 ?
    N11 C11 C12 . . 123.13(13) ?
    N11 C11 C1 . . 116.90(10) ?
    C12 C11 C1 . . 119.95(13) ?
    C11 C12 C13 . . 117.98(17) ?
    C11 C12 H12 . . 121.0 ?
    C13 C12 H12 . . 121.0 ?
    C14 C13 C12 . . 119.15(15) ?
    C14 C13 H13 . . 120.4 ?
    C12 C13 H13 . . 120.4 ?
    C15 C14 C13 . . 118.86(15) ?
    C15 C14 H14 . . 120.6 ?
    C13 C14 H14 . . 120.6 ?
    N11 C15 C14 . . 123.15(17) ?
    N11 C15 H15 . . 118.4 ?
    C14 C15 H15 . . 118.4 ?
    N21 C21 C22 . . 123.50(11) ?
    N21 C21 C2 . . 116.51(10) ?
    C22 C21 C2 . . 119.95(10) ?
    C23 C22 C21 . . 118.41(12) ?
    C23 C22 H22 . . 120.8 ?
    C21 C22 H22 . . 120.8 ?
    C24 C23 C22 . . 118.81(11) ?
    C24 C23 H23 . . 120.6 ?
    C22 C23 H23 . . 120.6 ?
    C23 C24 C25 . . 118.70(11) ?
    C23 C24 H24 . . 120.6 ?
    C25 C24 H24 . . 120.6 ?
    N21 C25 C24 . . 123.58(12) ?
    N21 C25 H25 . . 118.2 ?
    C24 C25 H25 . . 118.2 ?
loop_
    _geom_torsion_atom_site_label_1
    _geom_torsion_atom_site_label_2
    _geom_torsion_atom_site_label_3
    _geom_torsion_atom_site_label_4
    _geom_torsion_site_symmetry_1
    _geom_torsion_site_symmetry_2
    _geom_torsion_site_symmetry_3
    _geom_torsion_site_symmetry_4
    _geom_torsion
    _geom_torsion_publ_flag
    C2 N1 C1 C11 . . . . -166.97(10) ?
    C1 N1 C2 C21 . . . . -178.69(10) ?
    C15 N11 C11 C12 . . . . -0.18(18) ?
    C15 N11 C11 C1 . . . . 178.44(11) ?
    N1 C1 C11 N11 . . . . 11.67(16) ?
    N1 C1 C11 C12 . . . . -169.68(11) ?
    N11 C11 C12 C13 . . . . 1.7(2) ?
    C1 C11 C12 C13 . . . . -176.91(12) ?
    C11 C12 C13 C14 . . . . -1.9(2) ?
    C12 C13 C14 C15 . . . . 0.8(2) ?
    C11 N11 C15 C14 . . . . -1.1(2) ?
    C13 C14 C15 N11 . . . . 0.8(2) ?
    C25 N21 C21 C22 . . . . 0.28(17) ?
    C25 N21 C21 C2 . . . . -177.56(10) ?
    N1 C2 C21 N21 . . . . -20.60(14) ?
    N1 C2 C21 C22 . . . . 161.48(10) ?
    N21 C21 C22 C23 . . . . -0.91(17) ?
    C2 C21 C22 C23 . . . . 176.87(10) ?
    C21 C22 C23 C24 . . . . 0.33(17) ?
    C22 C23 C24 C25 . . . . 0.79(17) ?
    C21 N21 C25 C24 . . . . 0.94(18) ?
    C23 C24 C25 N21 . . . . -1.49(19) ?
loop_
    _geom_hbond_atom_site_label_D
    _geom_hbond_atom_site_label_H
    _geom_hbond_atom_site_label_A
    _geom_hbond_site_symmetry_A
    _geom_hbond_distance_DH
    _geom_hbond_distance_HA
    _geom_hbond_distance_DA
    _geom_hbond_angle_DHA
    C13 H13 N2 . 0.95 2.61 3.5339(18) 164.3
    N1 H71 O3 7_566 0.893(18) 2.349(18) 3.0721(15) 138.2(14)
    N1 H72 O2 2_655 0.902(19) 1.982(19) 2.8831(15) 176.1(15)
    N1 H72 O1 2_655 0.902(19) 2.584(18) 3.2201(16) 128.1(14)
    N1 H72 N2 2_655 0.902(19) 2.651(18) 3.4905(15) 155.1(14)
    C15 H15 O2 6_556 0.95 2.39 3.1858(19) 141.2
    C1 H1A O1 6_656 0.99 2.54 3.5132(18) 167.2
    C25 H25 O1 5_656 0.95 2.53 3.3959(16) 151.2
    C24 H24 O2 1_556 0.95 2.55 3.4620(16) 161.2
_iucr_refine_instructions_details
;
TITL ca193_a in Pbca
CELL 0.71073  11.2236  13.4714  16.5303  90.000  90.000  90.000
ZERR    2.00   0.0002   0.0004   0.0004   0.000   0.000   0.000
LATT  1
SYMM 0.5-X, -Y, 0.5+Z
SYMM -X, 0.5+Y, 0.5-Z
SYMM 0.5+X, 0.5-Y, -Z
SFAC C H N O
UNIT 96 112 32 24
ACTA
BOND $H
CONF
HTAB
TEMP -73
OMIT  4   3   1
OMIT  3   0   8
OMIT  2   0   2
OMIT  0   2   0
OMIT  4   2   1
EQIV $1 x, -y+1/2, z+1/2
EQIV $2 -x+3/2, -y, z+1/2
EQIV $3 -1/2+x,y,1/2-z
EQIV $4 1/2+x,y,1/2-z
EQIV $5 1-x,-y,1-z
EQIV $6 x,y,1+z
HTAB C13 N2
HTAB N1 O3_$1
HTAB N1 O2_$2
HTAB N1 O1_$2
HTAB N1 N2_$2
HTAB C15 O2_$3
HTAB C1 O1_$4
HTAB C25 O1_$5
HTAB C24 O2_$6
MPLA C11 C12 C13 C14 C15 N11
MPLA C21 C22 C23 C24 C25 N21
L.S. 10
BOND
FMAP 2
PLAN -5
WGHT    0.069500    0.627000
FVAR       0.20175
O1    4    0.538223    0.039154    0.095421    11.00000    0.03970    0.04670 =
         0.09200    0.01257   -0.00013   -0.01193
O2    4    0.721954    0.078258    0.083420    11.00000    0.02984    0.04731 =
         0.05419   -0.00132    0.00458    0.00447
O3    4    0.587870    0.193146    0.090354    11.00000    0.04844    0.03304 =
         0.08046    0.00269   -0.00012    0.00599
N1    3    0.767542    0.135479    0.578100    11.00000    0.02539    0.02898 =
         0.02286    0.00301   -0.00084   -0.00291
H71   2    0.693574    0.156407    0.588295    11.00000    0.04359
H72   2    0.772546    0.068795    0.582030    11.00000    0.04411
N2    3    0.614911    0.104027    0.089112    11.00000    0.03091    0.03326 =
         0.02598    0.00170    0.00126    0.00033
N11   3    0.595506    0.110378    0.468581    11.00000    0.03388    0.03736 =
         0.03223   -0.00508   -0.00728    0.00688
N21   3    0.710630    0.115079    0.735398    11.00000    0.02809    0.03246 =
         0.02844    0.00344    0.00004   -0.00053
C1    1    0.797396    0.164402    0.494097    11.00000    0.03949    0.04206 =
         0.02364    0.00328    0.00615   -0.00924
AFIX  23
H1A   2    0.871707    0.130523    0.477400    11.00000   -1.20000
H1B   2    0.811621    0.236878    0.491876    11.00000   -1.20000
AFIX   0
C2    1    0.849716    0.181259    0.637558    11.00000    0.02704    0.03270 =
         0.02867    0.00143   -0.00224   -0.00685
AFIX  23
H2A   2    0.844214    0.254438    0.633527    11.00000   -1.20000
H2B   2    0.932593    0.161743    0.624620    11.00000   -1.20000
AFIX   0
C11   1    0.699111    0.137704    0.436304    11.00000    0.04939    0.02189 =
         0.02252    0.00129   -0.00173    0.00183
C12   1    0.718059    0.144221    0.353481    11.00000    0.09888    0.03002 =
         0.02326    0.00104    0.00388   -0.01272
AFIX  43
H12   2    0.793745    0.162294    0.332383    11.00000   -1.20000
AFIX   0
C13   1    0.622693    0.123449    0.302241    11.00000    0.13841    0.03275 =
         0.02590   -0.00032   -0.02347    0.00271
AFIX  43
H13   2    0.631535    0.129069    0.245269    11.00000   -1.20000
AFIX   0
C14   1    0.515517    0.094683    0.335219    11.00000    0.09052    0.03761 =
         0.05134   -0.01125   -0.04149    0.02061
AFIX  43
H14   2    0.449598    0.079384    0.301393    11.00000   -1.20000
AFIX   0
C15   1    0.505534    0.088494    0.417661    11.00000    0.04435    0.04316 =
         0.05417   -0.01270   -0.02136    0.01598
AFIX  43
H15   2    0.431618    0.067775    0.440000    11.00000   -1.20000
AFIX   0
C21   1    0.820561    0.149648    0.722679    11.00000    0.02590    0.02440 =
         0.02626   -0.00145   -0.00247    0.00279
C22   1    0.905162    0.160313    0.783689    11.00000    0.02889    0.03231 =
         0.03159   -0.00514   -0.00477    0.00445
AFIX  43
H22   2    0.982820    0.184336    0.771886    11.00000   -1.20000
AFIX   0
C23   1    0.873331    0.135027    0.862079    11.00000    0.04644    0.03338 =
         0.02776   -0.00517   -0.00963    0.01224
AFIX  43
H23   2    0.928732    0.141720    0.905185    11.00000   -1.20000
AFIX   0
C24   1    0.759864    0.100007    0.876334    11.00000    0.05458    0.03025 =
         0.02483    0.00197    0.00307    0.01189
AFIX  43
H24   2    0.735268    0.082892    0.929527    11.00000   -1.20000
AFIX   0
C25   1    0.682331    0.090248    0.811527    11.00000    0.03668    0.03385 =
         0.03316    0.00467    0.00634    0.00176
AFIX  43
H25   2    0.604922    0.064559    0.821632    11.00000   -1.20000
HKLF 4
REM  ca193_a in Pbca
REM R1 =  0.0414 for   2568 Fo > 4sig(Fo)  and  0.0502 for all   3082 data
REM    180 parameters refined using      0 restraints
END
;
data_global
_journal_date_recd_electronic     2013-03-26
_journal_date_accepted     2013-03-28
_journal_name_full     'Acta Crystallographica, Section E'
_journal_year     2013
_journal_volume     69
_journal_issue      5
_journal_page_first     o661
_journal_page_last     o661
_journal_paper_category     QO
_journal_paper_doi     10.1107/S1600536813008593
_journal_coeditor_code     VN2068
_publ_contact_author_name     'Dr Abubakr Abrahams'
_publ_contact_author_address
;
Department of Chemistry
Nelson Mandela Metropolitan University
Summerstrand Campus (South)
University Way
Summerstrand
PO Box 77000
Port Elizabeth
6031
South Africa
;
_publ_contact_author_email     'abubakr.abrahams@nmmu.ac.za'
_publ_contact_author_fax     '+27-41-504-1203'
_publ_contact_author_phone     '+27-41-504-4236'
_publ_section_title
;
Bis(pyridin-2-ylmethyl)ammonium nitrate
;
loop_
    _publ_author_name
    _publ_author_address
;
Abrahams, Abubak'r
;
;
Nelson Mandela Metropolitan University
Summerstrand Campus
Department of Chemistry
University Way
Summerstrand
PO Box 77000
Port Elizabeth
6031
South Africa
;
    'van Brecht, Bernardus'
;
Nelson Mandela Metropolitan University
Summerstrand Campus
Department of Chemistry
University Way
Summerstrand
PO Box 77000
Port Elizabeth
6031
South Africa
;
    'Betz, Richard'
;
Nelson Mandela Metropolitan University
Summerstrand Campus
Department of Chemistry
University Way
Summerstrand
PO Box 77000
Port Elizabeth
6031
South Africa
;
