# Supplementary material for: Bis(pyridin-2-ylmeth­yl)ammonium nitrate
Source: Acta Crystallogr Sect E Struct Rep Online. 2013 Apr 5;69(Pt 5):o661. doi: 10.1107/S1600536813008593 (PMC3647857; doi:10.1107/S1600536813008593)
Supplement: Supplementary file 2 [file e-69-0o661-Isup2.hkl]

# 
# h,k,l, Fc-squared, Fo-squared, sigma(Fo-squared) and status flag 
# 
data_I
_shelx_title ' ca193_a in Pbca' 
_shelx_refln_list_code          4 
_shelx_F_calc_maximum      156.13 
_exptl_crystal_F_000      1104.00 
_reflns_d_resolution_high  0.7502 
 
loop_ 
 _symmetry_equiv_pos_as_xyz 
 'x, y, z' 
 '-x+1/2, -y, z+1/2' 
 '-x, y+1/2, -z+1/2' 
 'x+1/2, -y+1/2, -z' 
 '-x, -y, -z' 
 'x-1/2, y, -z-1/2' 
 'x, -y-1/2, z-1/2' 
 '-x-1/2, y-1/2, z' 
 
_cell_length_a    11.2236 
_cell_length_b    13.4714 
_cell_length_c    16.5303 
_cell_angle_alpha  90.000 
_cell_angle_beta   90.000 
_cell_angle_gamma  90.000 
 
_shelx_F_squared_multiplier     1.000 
 
loop_ 
 _refln_index_h 
 _refln_index_k 
 _refln_index_l 
 _refln_F_squared_calc 
 _refln_F_squared_meas 
 _refln_F_squared_sigma 
 _refln_observed_status 
   6   0   0     2156.63     2111.37     27.52 o 
  10   0   0     2049.17     2159.77     31.69 o 
  12   0   0       39.25       21.37      3.93 o 
  14   0   0        7.15       21.37      4.67 o 
   2   1   0     1728.89     2015.25     11.91 o 
   4   1   0     1859.06     1811.00     20.43 o 
   6   1   0      512.36      693.07     10.31 o 
   8   1   0     1219.09     1235.91      9.91 o 
  10   1   0       48.64       36.11      4.18 o 
  12   1   0      209.75      211.62      5.77 o 
  14   1   0       18.48       29.58      3.47 o 
   2   2   0     2406.71     2298.71     10.74 o 
   4   2   0     7479.94     7543.65     65.83 o 
   6   2   0       36.73       23.63      1.15 o 
   8   2   0      153.66      122.57      2.25 o 
  10   2   0       39.69       34.58      1.42 o 
  12   2   0      126.85      118.88      4.60 o 
  14   2   0       13.58       15.89      3.21 o 
   2   3   0    20338.76    20364.09    108.72 o 
   4   3   0     1589.35     1650.47      9.09 o 
   6   3   0     2153.26     2654.08     20.42 o 
   8   3   0      151.75      174.47      2.43 o 
  10   3   0      449.93      434.85      9.83 o 
  12   3   0      188.16      189.52      3.79 o 
  14   3   0        1.59        2.15      2.86 o 
   2   4   0    23570.19    23984.89    128.62 o 
   4   4   0       47.52       60.29      1.27 o 
   6   4   0      772.77      694.99      4.64 o 
   8   4   0      523.09      495.07      4.97 o 
  10   4   0     1532.03     1637.36     22.11 o 
  12   4   0       18.89        9.33      4.55 o 
  14   4   0        2.07       10.55      4.30 o 
   2   5   0     3429.07     3665.61     24.32 o 
   4   5   0        0.43        5.07      0.88 o 
   6   5   0      423.79      371.13      4.46 o 
   8   5   0       73.02       86.12      2.89 o 
  10   5   0      115.93      133.49      4.30 o 
  12   5   0        7.92       12.92      3.81 o 
  14   5   0       55.90       57.98      5.40 o 
   0   6   0      338.14      294.75     14.99 o 
   2   6   0      271.11      325.04      3.31 o 
   4   6   0     3325.60     3674.80     24.44 o 
   6   6   0       17.20       21.03      1.31 o 
   8   6   0      948.09      894.52     14.00 o 
  10   6   0       33.00       36.24      2.54 o 
  12   6   0        0.89        2.33      2.23 o 
  14   6   0        0.92        6.63      4.67 o 
   2   7   0     6282.67     6695.21     44.86 o 
   4   7   0     1918.75     2143.70     13.34 o 
   6   7   0       88.19       77.20      3.72 o 
   8   7   0      399.16      384.49      8.11 o 
  10   7   0        5.90        7.62      2.95 o 
  12   7   0      216.19      216.94      6.39 o 
   0   8   0     1707.89     2029.08     20.50 o 
   2   8   0     2811.90     3126.73     21.53 o 
   4   8   0       81.20       58.23      2.05 o 
   6   8   0      114.35      116.69      4.34 o 
   8   8   0      104.20      101.71      4.91 o 
  10   8   0       70.39       64.61      4.67 o 
  12   8   0      158.78      164.61      5.90 o 
   2   9   0     1271.94     1376.29     10.47 o 
   4   9   0        3.36        4.61      1.32 o 
   6   9   0       58.00       59.90      2.56 o 
   8   9   0      564.35      552.53     11.06 o 
  10   9   0        0.01       -0.98      3.19 o 
  12   9   0       38.46       31.69      3.93 o 
   0  10   0      225.34      196.89      4.43 o 
   2  10   0      649.54      717.95      6.51 o 
   4  10   0       66.07       60.61      2.32 o 
   6  10   0      146.42      128.24      3.20 o 
   8  10   0      346.19      346.65      8.84 o 
  10  10   0       17.72       17.93      3.69 o 
  12  10   0       69.33       66.58      4.91 o 
   2  11   0     3510.96     3625.16     25.27 o 
   4  11   0      441.88      378.90      4.72 o 
   6  11   0       32.68       41.01      2.34 o 
   8  11   0      175.06      179.84      6.88 o 
  10  11   0       28.31       20.64      4.18 o 
   0  12   0        0.10       -1.23      2.43 o 
   2  12   0        7.49        7.71      1.93 o 
   4  12   0      166.56      163.41      3.88 o 
   6  12   0      218.60      244.56      5.55 o 
   8  12   0        5.95        2.95      3.69 o 
  10  12   0       46.65       44.22      4.91 o 
   2  13   0       14.54       15.60      1.99 o 
   4  13   0      109.28      102.67      3.59 o 
   6  13   0       17.83       25.55      4.42 o 
   8  13   0       11.06       14.99      4.42 o 
  10  13   0       19.25       21.62      4.42 o 
   0  14   0       49.40       38.67      3.30 o 
   2  14   0      619.74      649.99      7.85 o 
   4  14   0      153.89      180.59      5.39 o 
   6  14   0       33.76       28.01      4.91 o 
   8  14   0       12.34       10.81      4.67 o 
   2  15   0      204.23      202.18      5.64 o 
   4  15   0      247.85      229.73      6.08 o 
   6  15   0       31.62       32.68      5.40 o 
   8  15   0       61.29       48.40      5.65 o 
   0  16   0      111.41      111.54      7.12 o 
   2  16   0       16.46       17.41      3.38 o 
   4  16   0      162.94      146.57      5.64 o 
   6  16   0       33.41       28.99      5.16 o 
   2  17   0        0.31       -1.32      3.19 o 
   4  17   0       43.93       51.72      4.33 o 
   1   1   1        7.29        0.36      0.19 o 
   2   1   1    17787.95    17234.68    129.27 o 
   3   1   1     2048.81     1868.29     10.53 o 
   4   1   1     1450.66     1461.38     13.92 o 
   5   1   1      437.85      472.17      5.67 o 
   6   1   1       28.93       24.32      0.92 o 
   7   1   1      775.53      778.45      6.27 o 
   8   1   1       13.29       11.54      0.62 o 
   9   1   1        1.34        1.51      1.17 o 
  10   1   1      392.46      356.97      3.21 o 
  11   1   1      583.57      578.27      6.85 o 
  12   1   1        0.11       -1.44      1.78 o 
  13   1   1        7.59        9.87      1.99 o 
  14   1   1       67.49       69.60      3.76 o 
   0   2   1     1407.91     1276.59     11.03 o 
   1   2   1     3249.94     2997.04     14.09 o 
   2   2   1    17580.04    16633.44     65.36 o 
   3   2   1     4424.11     3836.22     15.21 o 
   5   2   1       61.90       62.18      0.81 o 
   6   2   1       63.62       68.57      1.00 o 
   7   2   1      554.73      624.64      3.87 o 
   8   2   1      371.23      344.20      2.83 o 
   9   2   1      241.60      231.82      2.01 o 
  10   2   1       14.44       12.41      1.09 o 
  11   2   1        0.11       -1.80      2.74 o 
  12   2   1       50.08       33.51      2.81 o 
  13   2   1        2.45        1.62      1.96 o 
  14   2   1       12.15       15.62      2.27 o 
   1   3   1      342.68      379.99      1.81 o 
   2   3   1    24375.93    24302.71    119.96 o 
   3   3   1     1316.63     1350.50      4.75 o 
   5   3   1       73.33       74.63      0.76 o 
   6   3   1     1163.23     1184.51      6.81 o 
   7   3   1       16.73       13.09      0.70 o 
   8   3   1      219.46      212.83      1.95 o 
   9   3   1        1.57        1.66      0.74 o 
  10   3   1       33.06       34.27      2.40 o 
  11   3   1        0.57       -1.23      1.40 o 
  12   3   1       23.12       29.84      1.65 o 
  13   3   1      119.28      130.37      4.06 o 
  14   3   1       94.46       97.46      3.47 o 
   0   4   1     7007.17     6720.22     36.90 o 
   1   4   1    14384.14    14074.37     54.05 o 
   2   4   1     4406.83     4380.87     17.42 o 
   3   4   1     7325.69     7780.08     31.12 o 
   4   4   1        0.10        1.71      0.45 o 
   5   4   1      296.06      302.18      1.89 o 
   6   4   1      388.49      450.79      2.45 o 
   7   4   1      598.49      613.69      3.73 o 
   8   4   1      247.91      243.47      2.58 o 
   9   4   1      279.70      246.69      2.59 o 
  10   4   1       10.92        8.68      1.63 o 
  11   4   1       56.60       52.17      2.35 o 
  12   4   1        0.53        1.03      1.28 o 
  13   4   1      113.11      113.05      4.60 o 
  14   4   1        0.09        0.28      2.36 o 
   1   5   1     8935.22     9715.85     46.32 o 
   2   5   1      127.52      131.49      1.49 o 
   3   5   1      705.10      594.11      2.86 o 
   4   5   1      133.21      183.48      1.60 o 
   5   5   1      154.69      182.81      1.50 o 
   6   5   1      285.07      276.70      2.01 o 
   7   5   1        3.43        4.97      0.72 o 
   8   5   1        8.46       10.79      0.85 o 
   9   5   1       17.45       16.67      1.69 o 
  10   5   1      534.34      527.93      5.91 o 
  11   5   1      233.11      246.42      4.04 o 
  12   5   1        2.91        1.30      1.46 o 
  13   5   1       34.95       39.80      2.95 o 
  14   5   1        0.34        0.35      2.64 o 
   0   6   1     2114.69     2100.62     14.53 o 
   1   6   1     4193.45     4580.27     22.99 o 
   2   6   1      609.11      626.26      3.89 o 
   3   6   1      130.36      135.13      1.50 o 
   4   6   1      744.45      707.46      8.62 o 
   5   6   1     2811.09     2927.24     13.96 o 
   6   6   1      178.32      193.04      2.12 o 
   7   6   1       54.52       69.21      1.52 o 
   8   6   1      157.59      138.25      2.56 o 
   9   6   1      179.98      200.33      3.52 o 
  10   6   1       10.46        9.53      1.84 o 
  11   6   1       52.86       44.04      1.92 o 
  12   6   1       16.06       19.77      1.72 o 
  13   6   1       42.21       43.07      3.70 o 
  14   6   1        1.32        3.67      3.04 o 
   1   7   1      586.11      662.61      3.94 o 
   2   7   1     2837.43     3116.50     16.06 o 
   3   7   1     2033.58     2089.60     11.08 o 
   4   7   1      461.04      554.60      5.52 o 
   5   7   1      116.16      123.18      1.65 o 
   6   7   1       38.66       39.54      1.36 o 
   7   7   1      324.40      307.31      2.94 o 
   8   7   1        1.96        3.31      1.82 o 
   9   7   1       58.50       57.49      4.18 o 
  10   7   1       74.50       62.22      4.18 o 
  11   7   1        1.68       -0.11      2.46 o 
  12   7   1       70.88       94.07      3.93 o 
  13   7   1       37.50       44.26      2.61 o 
   0   8   1      995.09     1017.84      8.05 o 
   1   8   1     5054.63     5200.92     24.59 o 
   2   8   1     1469.69     1572.57      8.18 o 
   3   8   1     3757.21     4220.18     21.52 o 
   4   8   1      906.79      986.39      5.84 o 
   5   8   1        7.01       13.05      1.47 o 
   6   8   1        4.16        1.42      1.12 o 
   7   8   1      182.64      173.57      2.80 o 
   8   8   1      294.06      310.22      5.30 o 
   9   8   1       56.43       55.77      2.78 o 
  10   8   1      126.08      129.06      3.73 o 
  11   8   1        3.59        2.48      2.58 o 
  12   8   1       79.42       79.73      4.05 o 
  13   8   1       31.19       30.07      2.61 o 
   1   9   1      851.82      990.47      5.66 o 
   2   9   1      159.48      166.66      2.32 o 
   3   9   1        4.56        6.75      1.03 o 
   4   9   1      385.15      409.66      3.73 o 
   5   9   1      249.50      244.58      2.75 o 
   6   9   1      416.88      431.52      3.69 o 
   7   9   1       70.96       85.36      2.35 o 
   8   9   1       25.33       19.46      1.98 o 
   9   9   1        2.10        1.64      2.17 o 
  10   9   1       79.54       78.32      3.73 o 
  11   9   1        0.89        0.49      2.26 o 
  12   9   1        3.93        7.12      2.61 o 
   0  10   1       61.96       67.59      3.16 o 
   1  10   1      718.86      746.83      4.72 o 
   2  10   1      113.40       81.04      1.74 o 
   3  10   1      310.48      298.64      2.93 o 
   4  10   1      800.21      775.77      5.20 o 
   5  10   1      350.20      329.74      3.29 o 
   6  10   1       15.89       14.54      1.31 o 
   7  10   1      233.92      221.79      3.51 o 
   8  10   1       28.56       33.64      2.26 o 
   9  10   1      122.74      129.09      4.79 o 
  10  10   1       42.14       50.99      4.42 o 
  11  10   1        1.20        1.92      2.51 o 
  12  10   1       33.81       31.21      3.04 o 
   1  11   1       18.07       20.93      1.24 o 
   2  11   1      163.02      167.76      2.51 o 
   3  11   1     1978.12     2025.77     11.39 o 
   4  11   1      379.20      380.77      4.21 o 
   5  11   1      124.53      124.12      2.38 o 
   6  11   1      112.20      107.39      2.58 o 
   7  11   1       62.68       51.74      3.33 o 
   8  11   1        0.02        2.78      2.51 o 
   9  11   1        1.60        1.36      2.51 o 
  10  11   1        2.60        2.33      2.61 o 
  11  11   1        0.00        0.64      2.59 o 
   0  12   1       68.48       73.14      3.10 o 
   1  12   1      620.51      645.03      4.83 o 
   2  12   1      837.96      854.64      6.35 o 
   3  12   1      276.28      279.05      3.47 o 
   4  12   1      390.74      416.97      4.06 o 
   5  12   1      110.63       98.22      2.37 o 
   6  12   1       28.91       20.84      1.69 o 
   7  12   1       27.63       25.87      3.14 o 
   8  12   1       13.77       18.14      6.02 o 
   9  12   1       32.34       31.14      3.13 o 
  10  12   1       31.84       25.54      3.21 o 
  11  12   1        0.37        0.48      2.86 o 
   1  13   1      200.73      189.99      3.00 o 
   2  13   1       12.98       11.66      1.62 o 
   3  13   1      149.57      153.22      2.80 o 
   4  13   1      338.81      338.31      3.79 o 
   5  13   1       43.94       50.24      2.27 o 
   6  13   1      150.81      160.61      3.55 o 
   7  13   1       72.36       69.91      3.91 o 
   8  13   1      174.97      166.18      5.39 o 
   9  13   1        6.98        7.98      2.95 o 
  10  13   1        0.66        0.25      2.95 o 
   0  14   1      126.75      129.01      4.52 o 
   1  14   1       79.07       66.98      2.18 o 
   2  14   1        4.15        3.10      1.60 o 
   3  14   1      155.36      154.73      2.99 o 
   4  14   1      260.40      239.44      3.75 o 
   5  14   1        5.91        4.91      2.23 o 
   6  14   1       46.00       36.55      3.69 o 
   7  14   1       58.28       46.79      7.37 o 
   8  14   1       66.47       60.16      3.91 o 
   9  14   1        6.38        8.11      3.13 o 
   1  15   1        5.72        4.27      1.70 o 
   2  15   1       18.10       15.72      1.77 o 
   3  15   1      136.98      126.68      3.57 o 
   4  15   1      228.38      207.31      4.03 o 
   5  15   1       12.85       11.24      2.27 o 
   6  15   1        3.92       -0.74      3.13 o 
   7  15   1       20.75       22.74      3.38 o 
   8  15   1       21.75       24.26      3.65 o 
   0  16   1       21.69       22.68      2.81 o 
   1  16   1       14.10        8.96      2.05 o 
   2  16   1       67.52       64.85      2.63 o 
   3  16   1      155.12      142.19      3.89 o 
   4  16   1       79.34       80.40      3.18 o 
   5  16   1       21.44       19.03      3.56 o 
   6  16   1       16.13       14.79      3.46 o 
   1  17   1        2.95        1.48      2.27 o 
   2  17   1        4.40        2.73      2.28 o 
   3  17   1        2.49        2.62      3.26 o 
   4  17   1       26.72       19.83      3.23 o 
   1   0   2       76.36       69.95      1.25 o 
   3   0   2     1758.31     1634.65     10.84 o 
   4   0   2     1674.21     1802.79     17.20 o 
   5   0   2     1056.51      977.83     10.65 o 
   6   0   2     2648.75     3059.14     28.82 o 
   7   0   2        0.08        0.82      1.10 o 
   8   0   2      288.92      280.28      4.04 o 
   9   0   2      159.85      120.75      2.81 o 
  10   0   2       23.06       19.31      4.30 o 
  11   0   2       61.18       55.65      3.29 o 
  12   0   2       29.84       34.04      3.13 o 
  13   0   2       52.75       50.63      6.02 o 
  14   0   2       24.71       23.93      3.46 o 
   1   1   2        0.03        1.36      0.31 o 
   2   1   2     2513.76     2572.52     10.75 o 
   3   1   2      364.91      410.71      2.30 o 
   4   1   2     3835.39     3957.84     23.14 o 
   5   1   2     6211.10     6619.24     53.27 o 
   6   1   2     1129.39     1320.71     14.50 o 
   7   1   2      461.24      355.23      4.69 o 
   8   1   2       31.33       18.35      0.90 o 
   9   1   2      279.08      290.32      2.83 o 
  10   1   2      240.77      223.49      4.24 o 
  11   1   2        3.27        8.99      2.26 o 
  12   1   2      178.32      168.48      4.15 o 
  13   1   2       72.94       65.38      2.73 o 
  14   1   2       56.33       62.52      3.09 o 
   0   2   2      464.25      437.63      3.84 o 
   1   2   2      151.42      156.89      1.21 o 
   2   2   2      908.53      910.36      4.19 o 
   3   2   2      218.01      223.71      1.36 o 
   4   2   2       13.51        8.28      0.35 o 
   5   2   2     1423.76     1440.48      8.34 o 
   6   2   2       10.30        3.21      0.52 o 
   7   2   2      148.83      127.18      1.25 o 
   8   2   2       85.81       68.60      1.16 o 
   9   2   2       63.10       68.95      1.26 o 
  10   2   2       12.73       10.77      2.31 o 
  11   2   2      247.02      233.10      4.39 o 
  12   2   2        4.97        5.45      2.17 o 
  13   2   2       56.81       53.01      3.02 o 
  14   2   2        5.46        6.48      2.15 o 
   1   3   2     1352.94     1370.61      6.26 o 
   2   3   2       17.19       15.46      0.47 o 
   3   3   2     1484.70     1453.15      6.21 o 
   4   3   2      976.53     1108.21      4.67 o 
   5   3   2      468.60      478.94      2.23 o 
   6   3   2      183.65      229.35      1.65 o 
   7   3   2        7.68        8.05      0.66 o 
   8   3   2       43.79       37.37      1.07 o 
   9   3   2       27.36       22.91      0.95 o 
  10   3   2        2.79        6.83      1.55 o 
  11   3   2      954.58      932.08     10.42 o 
  12   3   2       34.24       32.54      2.20 o 
  13   3   2       25.11       31.87      2.79 o 
  14   3   2        4.78        7.15      2.50 o 
   0   4   2      952.35     1151.83      7.34 o 
   1   4   2     3998.45     4462.79     18.70 o 
   2   4   2        3.63        6.71      0.59 o 
   3   4   2     1511.35     1607.90      6.95 o 
   4   4   2       89.39      123.25      1.15 o 
   5   4   2       81.59       90.31      1.11 o 
   6   4   2      792.20      864.96      6.63 o 
   7   4   2      262.58      288.52      2.01 o 
   8   4   2      361.13      357.38      2.63 o 
   9   4   2        0.00       -0.32      0.84 o 
  10   4   2        4.19        2.54      1.63 o 
  11   4   2       44.30       42.60      2.28 o 
  12   4   2        4.09        1.23      1.59 o 
  13   4   2       17.53       22.03      2.55 o 
  14   4   2        4.88        3.74      2.59 o 
   1   5   2      178.93      209.16      2.49 o 
   2   5   2      574.42      619.94      3.77 o 
   3   5   2      314.96      396.96      2.23 o 
   4   5   2      147.83      156.78      1.40 o 
   5   5   2     2730.13     2989.89     14.17 o 
   6   5   2      768.61      912.79      4.83 o 
   7   5   2      696.44      766.63      4.26 o 
   8   5   2       28.95       26.74      1.01 o 
   9   5   2        3.98       10.73      1.32 o 
  10   5   2      633.37      580.64      6.28 o 
  11   5   2      343.74      334.95      4.59 o 
  12   5   2      301.31      275.21      5.16 o 
  13   5   2       11.75        7.60      2.60 o 
  14   5   2        5.52        4.50      2.55 o 
   0   6   2      412.05      362.19      5.04 o 
   1   6   2        0.05        0.98      1.01 o 
   2   6   2      474.62      514.03      4.04 o 
   3   6   2      206.01      240.30      2.22 o 
   4   6   2      509.12      615.83      4.09 o 
   5   6   2        0.15        0.52      1.02 o 
   6   6   2      174.71      153.17      1.70 o 
   7   6   2      320.88      340.71      2.79 o 
   8   6   2      270.50      269.88      3.16 o 
   9   6   2       67.07       61.54      3.33 o 
  10   6   2       18.10       11.94      1.87 o 
  11   6   2      399.71      412.27      5.44 o 
  12   6   2      136.87      157.04      3.56 o 
  13   6   2      105.53      106.50      2.72 o 
  14   6   2       18.52       23.59      4.91 o 
   1   7   2     2954.77     3201.91     19.51 o 
   2   7   2      505.29      561.26      5.22 o 
   3   7   2     2753.20     2867.50     15.94 o 
   4   7   2       69.98       79.22      1.57 o 
   5   7   2      106.02       96.93      1.63 o 
   6   7   2      365.01      399.76      3.47 o 
   7   7   2      226.14      248.34      2.61 o 
   8   7   2       48.05       44.04      2.34 o 
   9   7   2       16.87       15.14      1.99 o 
  10   7   2        6.66        9.09      2.95 o 
  11   7   2      267.03      256.74      6.63 o 
  12   7   2        4.45        3.32      2.08 o 
  13   7   2       16.17       20.94      2.83 o 
   0   8   2      446.87      532.08      5.77 o 
   1   8   2     2780.08     2914.29     18.02 o 
   2   8   2      147.37      118.30      3.26 o 
   3   8   2      889.47      933.04      6.68 o 
   4   8   2      120.52       93.10      1.73 o 
   5   8   2        0.63        0.31      0.92 o 
   6   8   2       22.50       24.49      1.29 o 
   7   8   2        1.10        1.27      1.11 o 
   8   8   2       32.66       39.47      2.51 o 
   9   8   2        6.02        3.55      1.99 o 
  10   8   2       14.48       24.57      3.44 o 
  11   8   2        5.45        2.85      2.46 o 
  12   8   2       64.02       64.50      3.38 o 
  13   8   2        5.16       -0.25      2.26 o 
   1   9   2      314.51      307.62      3.06 o 
   2   9   2        0.12       -1.14      1.14 o 
   3   9   2     1228.66     1341.98      9.21 o 
   4   9   2       86.43       88.53      2.38 o 
   5   9   2        0.67       -0.17      1.18 o 
   6   9   2       33.92       30.22      1.46 o 
   7   9   2     1916.11     1945.76     12.56 o 
   8   9   2      250.85      250.59      7.86 o 
   9   9   2      347.21      352.10      5.90 o 
  10   9   2      154.74      129.45      4.25 o 
  11   9   2       20.16       24.22      4.67 o 
  12   9   2      174.98      151.41      4.43 o 
   0  10   2       58.03       53.23      2.36 o 
   1  10   2      105.82       96.96      2.09 o 
   2  10   2      377.45      408.16      3.71 o 
   3  10   2      521.52      509.00      4.24 o 
   4  10   2      977.27     1091.56      7.93 o 
   5  10   2      510.00      542.91      4.81 o 
   6  10   2      237.66      227.63      3.00 o 
   7  10   2      478.68      476.98      4.68 o 
   8  10   2       54.82       52.93      2.55 o 
   9  10   2      235.46      220.28      4.10 o 
  10  10   2       47.61       42.40      3.93 o 
  11  10   2       41.33       58.24      4.79 o 
  12  10   2      135.81      145.66      4.77 o 
   1  11   2      155.01      129.19      2.72 o 
   2  11   2       19.10       22.83      1.96 o 
   3  11   2       27.06       27.84      1.62 o 
   4  11   2      271.91      281.98      3.27 o 
   5  11   2        0.71        0.58      1.31 o 
   6  11   2       75.92       81.15      2.16 o 
   7  11   2        0.76        0.98      1.98 o 
   8  11   2        5.29        4.28      2.08 o 
   9  11   2        0.71        3.44      2.51 o 
  10  11   2        0.48       -2.43      2.43 o 
  11  11   2        2.48        3.39      2.69 o 
   0  12   2       19.36       18.75      2.51 o 
   1  12   2       22.24       22.97      1.60 o 
   2  12   2      131.23      124.52      2.50 o 
   3  12   2        1.27        1.08      1.40 o 
   4  12   2       98.34       86.16      2.36 o 
   5  12   2      325.95      329.88      3.62 o 
   6  12   2       12.05       11.81      1.50 o 
   7  12   2       30.45       32.54      2.55 o 
   8  12   2        8.84        9.88      2.26 o 
   9  12   2        2.56        0.12      2.69 o 
  10  12   2        1.09       -2.69      2.69 o 
  11  12   2        0.01       -1.01      2.86 o 
   1  13   2      112.29      107.92      2.52 o 
   2  13   2        5.96        2.80      1.55 o 
   3  13   2      130.51      123.05      2.60 o 
   4  13   2      301.64      280.78      3.54 o 
   5  13   2        1.49        1.23      1.46 o 
   6  13   2      154.49      157.40      3.28 o 
   7  13   2      565.45      539.35      7.66 o 
   8  13   2       25.09       24.01      2.85 o 
   9  13   2       65.00       69.30      4.00 o 
  10  13   2       15.96        5.78      4.18 o 
   0  14   2        3.54        3.49      2.22 o 
   1  14   2       57.54       52.16      2.02 o 
   2  14   2      122.18      141.15      3.09 o 
   3  14   2      312.08      323.83      3.88 o 
   4  14   2      213.72      218.69      3.34 o 
   5  14   2      209.04      203.34      3.17 o 
   6  14   2        1.99        7.31      2.40 o 
   7  14   2        6.86        5.77      2.45 o 
   8  14   2        0.66        3.04      3.04 o 
   9  14   2        0.00        0.72      3.04 o 
   1  15   2       67.11       59.77      2.27 o 
   2  15   2       24.64       17.94      1.84 o 
   3  15   2       26.65       29.53      1.95 o 
   4  15   2      118.32      115.22      2.84 o 
   5  15   2      238.19      195.85      6.17 o 
   6  15   2       48.38       49.24      3.21 o 
   7  15   2       14.29        8.60      4.79 o 
   8  15   2       16.30       13.27      3.47 o 
   0  16   2       30.77       28.17      2.83 o 
   1  16   2       94.65      100.09      2.82 o 
   2  16   2        2.26        0.15      1.75 o 
   3  16   2       39.98       41.35      2.15 o 
   4  16   2        4.73        2.92      1.88 o 
   5  16   2       50.89       40.31      3.88 o 
   6  16   2        0.14       -3.03      3.21 o 
   1  17   2        0.94        0.68      1.85 o 
   2  17   2       13.29        9.67      2.08 o 
   3  17   2       25.80       19.03      2.89 o 
   4  17   2       81.02       75.87      3.78 o 
   1   1   3      278.03      283.72      1.53 o 
   2   1   3    16026.36    15781.47     62.48 o 
   3   1   3      244.11      213.21      1.26 o 
   4   1   3      305.36      299.60      2.45 o 
   5   1   3      241.88      278.46      1.91 o 
   6   1   3     4039.18     4381.56     20.49 o 
   7   1   3        0.08        1.38      0.55 o 
   8   1   3     1276.24     1292.56      8.17 o 
   9   1   3      480.50      481.94      3.96 o 
  10   1   3     1624.54     1605.88     24.41 o 
  11   1   3      172.14      144.80      3.72 o 
  12   1   3       72.49       59.57      2.88 o 
  13   1   3        3.35        2.44      1.96 o 
  14   1   3       14.48       15.12      2.41 o 
   1   2   3     3238.02     3024.81     14.17 o 
   2   2   3      771.74      606.14      3.03 o 
   3   2   3      881.48      857.31      3.87 o 
   4   2   3       16.75        6.33      0.43 o 
   5   2   3       44.59       56.10      0.98 o 
   6   2   3       20.49       22.31      1.19 o 
   7   2   3      774.25      909.35      6.04 o 
   8   2   3      804.33      726.20      4.45 o 
   9   2   3      392.98      349.67      2.86 o 
  10   2   3     3231.55     3063.86     32.16 o 
  11   2   3      111.05      134.63      3.64 o 
  12   2   3       50.93       51.24      2.79 o 
  13   2   3       37.41       32.25      2.79 o 
  14   2   3        9.57        7.13      2.08 o 
   1   3   3     1134.93     1170.32      5.81 o 
   2   3   3     2374.42     2341.73     10.45 o 
   3   3   3       44.49       62.89      0.96 o 
   4   3   3      530.63      603.66      2.79 o 
   5   3   3       94.92       87.99      0.92 o 
   6   3   3        9.59        2.75      0.49 o 
   7   3   3      335.06      356.20      2.25 o 
   8   3   3     1462.85     1550.92      8.24 o 
   9   3   3      559.16      600.85      3.72 o 
  10   3   3      233.23      239.83      3.25 o 
  11   3   3       55.79       50.92      2.00 o 
  12   3   3      167.33      149.94      4.25 o 
  13   3   3       36.92       46.26      2.96 o 
  14   3   3       13.63        8.22      2.50 o 
   0   4   3     3746.39     3490.25     32.83 o 
   1   4   3     1337.60     1368.38      7.87 o 
   2   4   3       53.71       60.86      1.03 o 
   3   4   3       37.86       45.69      1.09 o 
   4   4   3     1872.86     2050.75      9.26 o 
   5   4   3      224.02      264.22      2.18 o 
   6   4   3      785.93      731.64      3.51 o 
   7   4   3       95.29       93.40      1.28 o 
   8   4   3      362.30      316.78      2.54 o 
   9   4   3       85.44       75.94      2.70 o 
  10   4   3       65.95       63.59      1.83 o 
  11   4   3      213.55      224.56      3.72 o 
  12   4   3      217.96      226.53      4.22 o 
  13   4   3       18.91       31.63      2.71 o 
  14   4   3       37.14       40.75      3.10 o 
   1   5   3      449.03      449.32      3.93 o 
   2   5   3     1394.59     1318.16      9.46 o 
   3   5   3      196.13      189.59      1.71 o 
   4   5   3     3432.00     3503.79     17.67 o 
   5   5   3       80.96       96.24      1.79 o 
   6   5   3      753.98      827.00      4.48 o 
   7   5   3      466.70      509.82      3.10 o 
   8   5   3     1393.74     1356.83      6.51 o 
   9   5   3        1.29        1.88      1.21 o 
  10   5   3      830.72      875.63      7.11 o 
  11   5   3      362.15      333.88      4.57 o 
  12   5   3        4.22        1.13      1.70 o 
  13   5   3       71.51       73.55      3.45 o 
  14   5   3        4.17        5.53      3.30 o 
   0   6   3      422.63      409.97      6.88 o 
   1   6   3      149.72      151.58      2.39 o 
   2   6   3     1654.14     1748.29     12.38 o 
   3   6   3      177.28      182.22      1.86 o 
   4   6   3      454.01      408.97      3.31 o 
   5   6   3      337.49      295.60      2.81 o 
   6   6   3      806.61      803.79      5.13 o 
   7   6   3      278.35      294.02      2.63 o 
   8   6   3      175.27      160.24      2.79 o 
   9   6   3        0.23        0.01      1.80 o 
  10   6   3      662.09      634.97      6.37 o 
  11   6   3        2.88        2.61      2.33 o 
  12   6   3       16.94       27.48      3.69 o 
  13   6   3        4.37        3.74      2.76 o 
   1   7   3      597.39      580.16      5.16 o 
   2   7   3      755.89      814.38      6.60 o 
   3   7   3     1211.41     1244.38      7.47 o 
   4   7   3       82.69      102.82      1.61 o 
   5   7   3       77.75       73.02      1.97 o 
   6   7   3       47.34       51.15      1.96 o 
   7   7   3       45.64       48.72      1.58 o 
   8   7   3        0.24       -0.76      1.45 o 
   9   7   3       79.11       90.54      3.21 o 
  10   7   3      137.79      142.38      3.64 o 
  11   7   3        7.49        9.09      2.95 o 
  12   7   3      106.78       94.83      4.67 o 
  13   7   3        2.93        6.60      2.33 o 
   0   8   3      477.15      385.72      5.73 o 
   1   8   3      488.06      508.80      4.82 o 
   2   8   3       14.93        9.51      1.37 o 
   3   8   3      254.71      275.92      2.60 o 
   4   8   3       45.57       34.36      1.37 o 
   5   8   3       45.13       57.63      1.56 o 
   6   8   3       40.08       29.87      1.42 o 
   7   8   3        0.89        0.65      1.11 o 
   8   8   3      649.46      636.09      6.57 o 
   9   8   3        5.45        5.98      1.99 o 
  10   8   3      119.16      139.75      3.88 o 
  11   8   3      156.03      149.13      5.90 o 
  12   8   3        2.93        6.14      3.19 o 
  13   8   3       36.67       53.42      4.67 o 
   1   9   3       20.34       17.60      1.34 o 
   2   9   3     1013.48     1008.48      7.38 o 
   3   9   3       27.86       21.63      1.42 o 
   4   9   3      105.22      117.98      1.94 o 
   5   9   3       98.17      111.97      1.90 o 
   6   9   3        2.73        5.14      1.28 o 
   7   9   3      328.05      339.31      3.52 o 
   8   9   3      615.31      598.67      8.08 o 
   9   9   3       58.04       57.57      3.11 o 
  10   9   3        8.78       10.29      2.26 o 
  11   9   3      197.18      191.88      6.63 o 
  12   9   3       93.78       93.54      4.08 o 
   0  10   3      244.99      258.85      4.16 o 
   1  10   3       25.90       28.36      1.58 o 
   2  10   3        2.77       -0.30      1.27 o 
   3  10   3      159.86      159.59      2.84 o 
   4  10   3       49.24       32.09      2.33 o 
   5  10   3      115.13      112.56      2.47 o 
   6  10   3      115.33      104.24      2.63 o 
   7  10   3        8.03        7.98      1.65 o 
   8  10   3      186.98      178.58      9.09 o 
   9  10   3      128.85      123.40      4.08 o 
  10  10   3        5.13        8.80      2.02 o 
  11  10   3       14.28       18.92      2.86 o 
  12  10   3       98.00      117.27      4.43 o 
   1  11   3       63.37       61.80      1.93 o 
   2  11   3      206.86      216.19      2.90 o 
   3  11   3      867.16      869.53      6.94 o 
   4  11   3        3.35        0.03      1.42 o 
   5  11   3      168.53      157.05      2.90 o 
   6  11   3      304.62      313.04      3.73 o 
   7  11   3       37.02       31.71      2.26 o 
   8  11   3        0.01        1.93      2.37 o 
   9  11   3        4.02        6.88      2.06 o 
  10  11   3      103.29      107.13      4.79 o 
  11  11   3        4.69        1.84      4.55 o 
   0  12   3      167.14      158.82      6.11 o 
   1  12   3       54.96       53.21      1.85 o 
   2  12   3      436.83      421.86      4.11 o 
   3  12   3      132.65      123.74      3.16 o 
   4  12   3      108.65      124.43      3.08 o 
   5  12   3       85.78       78.04      2.31 o 
   6  12   3      366.88      370.01      3.83 o 
   7  12   3       21.75       19.76      2.05 o 
   8  12   3      116.43      118.40      4.80 o 
   9  12   3       71.73       72.51      5.09 o 
  10  12   3       19.19       21.34      4.42 o 
   1  13   3       76.25       72.17      2.20 o 
   2  13   3      812.37      812.39      6.33 o 
   3  13   3        1.05        0.19      1.45 o 
   4  13   3      115.33      134.34      2.82 o 
   5  13   3       62.40       62.06      2.05 o 
   6  13   3        0.78        0.63      1.66 o 
   7  13   3        5.68        2.38      2.36 o 
   8  13   3       13.43        9.28      2.46 o 
   9  13   3       26.25       23.04      2.59 o 
  10  13   3        9.23       11.35      3.13 o 
   0  14   3      149.56      139.59      4.01 o 
   1  14   3      133.12      131.62      2.83 o 
   2  14   3        2.73        2.31      1.60 o 
   3  14   3       24.11       20.39      1.82 o 
   4  14   3        3.06        0.99      1.58 o 
   5  14   3        0.10       -1.51      1.60 o 
   6  14   3       61.61       70.63      3.30 o 
   7  14   3        0.90        0.38      2.31 o 
   8  14   3       31.82       23.33      2.73 o 
   9  14   3       40.66       37.19      3.73 o 
   1  15   3        1.07        2.35      1.62 o 
   2  15   3       15.04       11.72      1.77 o 
   3  15   3       45.39       39.96      2.09 o 
   4  15   3       64.03       63.55      2.45 o 
   5  15   3       96.61      100.80      3.05 o 
   6  15   3       23.28       29.72      2.88 o 
   7  15   3       34.48       30.43      2.93 o 
   0  16   3        3.15       -2.46      2.46 o 
   1  16   3       12.32        8.80      1.89 o 
   2  16   3       54.50       58.22      2.32 o 
   3  16   3       22.29       19.20      1.95 o 
   4  16   3       22.70       23.83      2.02 o 
   5  16   3       51.33       48.65      2.85 o 
   6  16   3       79.98       73.25      3.59 o 
   1  17   3        8.31        6.46      1.87 o 
   2  17   3        2.17        1.31      1.86 o 
   3  17   3       32.84       30.91      2.36 o 
   4  17   3       19.46       18.52      2.61 o 
   0   0   4    22007.11    19842.39    223.81 o 
   1   0   4    19086.32    18498.43     98.99 o 
   2   0   4      629.74      548.17      3.39 o 
   3   0   4     1959.04     2182.18     15.88 o 
   4   0   4     1390.80     1676.97     10.58 o 
   5   0   4     2912.84     3058.36     20.26 o 
   6   0   4      284.97      231.02      2.34 o 
   7   0   4     1351.35     1495.63     14.33 o 
   8   0   4     2808.38     2689.29     24.88 o 
   9   0   4      241.03      201.69      3.95 o 
  10   0   4     1302.29     1180.49     19.65 o 
  11   0   4       52.40       49.87      4.67 o 
  12   0   4        0.33        0.98      3.93 o 
  13   0   4       13.26       18.50      4.18 o 
  14   0   4        5.88       -1.26      6.14 o 
   1   1   4     2313.26     2246.61      9.00 o 
   2   1   4      140.40      112.66      0.97 o 
   3   1   4     1051.11      976.86      4.19 o 
   4   1   4      132.02      105.60      1.05 o 
   5   1   4       61.90       51.15      1.27 o 
   6   1   4      918.96      938.70      4.83 o 
   7   1   4       66.51       60.19      1.17 o 
   8   1   4      201.77      180.13      2.79 o 
   9   1   4      273.67      268.05      2.65 o 
  10   1   4      102.78       85.69      6.14 o 
  11   1   4        1.52        4.87      2.12 o 
  12   1   4      384.14      336.52      5.83 o 
  13   1   4       25.10       22.61      2.78 o 
  14   1   4        4.73        3.64      3.10 o 
   0   2   4     1561.35     1494.61      9.11 o 
   1   2   4     1149.44     1050.37      4.65 o 
   2   2   4       53.34       52.03      0.89 o 
   3   2   4      506.72      523.94      2.51 o 
   4   2   4     2830.80     2939.60     12.35 o 
   5   2   4        3.81        6.15      0.46 o 
   6   2   4       29.87       23.91      0.71 o 
   7   2   4      849.77      888.89      5.02 o 
   8   2   4        0.29       -0.43      0.64 o 
   9   2   4      128.83      130.41      1.47 o 
  10   2   4       18.38       18.32      1.35 o 
  11   2   4       24.60       20.40      2.26 o 
  12   2   4       47.05       42.65      2.75 o 
  13   2   4       19.53       18.55      2.58 o 
  14   2   4       28.54       22.65      2.69 o 
   1   3   4      890.53      890.19      5.49 o 
   2   3   4      128.07      162.57      1.68 o 
   3   3   4      567.75      546.11      3.06 o 
   4   3   4       27.19       27.69      0.78 o 
   5   3   4      326.45      350.13      2.27 o 
   6   3   4       65.49       91.69      1.22 o 
   7   3   4       25.91       18.90      0.83 o 
   8   3   4      734.89      697.97      3.60 o 
   9   3   4       60.18       50.26      1.67 o 
  10   3   4       27.07       33.93      1.35 o 
  11   3   4       83.06       78.73      3.05 o 
  12   3   4       21.71       18.92      2.45 o 
  13   3   4      134.37      130.91      3.92 o 
  14   3   4        1.57        2.93      2.40 o 
   0   4   4       62.28       44.93      3.19 o 
   1   4   4     2254.41     2156.90     14.74 o 
   2   4   4      303.65      307.57      2.72 o 
   3   4   4       86.58       76.22      1.43 o 
   4   4   4      684.19      811.69      4.62 o 
   5   4   4        0.65       -0.07      0.59 o 
   6   4   4       78.38       72.22      1.02 o 
   7   4   4     1146.53     1233.56      5.93 o 
   8   4   4     1778.79     1793.45      8.33 o 
   9   4   4      307.63      278.38      3.14 o 
  10   4   4      324.06      303.74      5.05 o 
  11   4   4        2.86        3.61      2.70 o 
  12   4   4        0.00        0.29      1.67 o 
  13   4   4        0.72        2.48      3.12 o 
  14   4   4        4.04        3.67      2.53 o 
   1   5   4      680.60      763.36      6.02 o 
   2   5   4      157.71      162.20      2.24 o 
   3   5   4       28.35       28.09      1.26 o 
   4   5   4      543.75      584.26      4.39 o 
   5   5   4      292.03      273.35      2.21 o 
   6   5   4       23.67       29.27      0.83 o 
   7   5   4      801.96      828.81      4.45 o 
   8   5   4      113.83      114.73      1.61 o 
   9   5   4      369.97      384.30      4.72 o 
  10   5   4      541.12      521.73      4.89 o 
  11   5   4      104.52      132.83      2.51 o 
  12   5   4      215.90      209.14      5.51 o 
  13   5   4        0.03       -2.34      2.34 o 
  14   5   4        2.69       -1.48      3.11 o 
   0   6   4     1110.76     1157.00     13.64 o 
   1   6   4     1065.56     1071.31      8.11 o 
   2   6   4      131.22      127.75      3.40 o 
   3   6   4     1024.74     1112.79      7.29 o 
   4   6   4     1229.58     1297.96      8.48 o 
   5   6   4      448.75      481.44      3.89 o 
   6   6   4       33.10       35.76      1.66 o 
   7   6   4      636.56      697.37      5.16 o 
   8   6   4       46.11       51.84      1.59 o 
   9   6   4        1.66        0.05      1.40 o 
  10   6   4      191.36      187.57      3.20 o 
  11   6   4       35.86       26.84      1.75 o 
  12   6   4        2.89        7.21      2.35 o 
  13   6   4       17.84       22.85      5.16 o 
   1   7   4      148.25      195.76      2.76 o 
   2   7   4     1491.49     1610.52     11.76 o 
   3   7   4      197.74      197.88      2.25 o 
   4   7   4       10.69        5.58      1.03 o 
   5   7   4       66.63       54.99      1.99 o 
   6   7   4     1114.15     1094.85      7.47 o 
   7   7   4      147.41      147.37      2.14 o 
   8   7   4      826.25      828.64      7.80 o 
   9   7   4        6.31        9.44      4.55 o 
  10   7   4        0.08       -0.12      1.91 o 
  11   7   4        2.00        2.67      1.82 o 
  12   7   4       18.45       19.41      3.19 o 
  13   7   4       39.77       36.48      2.90 o 
   0   8   4      977.49      952.86     15.11 o 
   1   8   4      188.62      157.50      2.70 o 
   2   8   4       47.27       45.36      2.56 o 
   3   8   4       44.68       41.34      1.37 o 
   4   8   4       50.24       44.08      1.72 o 
   5   8   4      135.42      155.56      2.68 o 
   6   8   4       27.12       32.13      1.42 o 
   7   8   4      128.75      111.30      2.18 o 
   8   8   4      137.46      132.31      3.11 o 
   9   8   4      560.60      553.90      8.23 o 
  10   8   4       21.43       18.19      2.26 o 
  11   8   4       65.54       55.29      2.94 o 
  12   8   4       17.10       24.57      3.44 o 
  13   8   4        9.64        7.12      3.19 o 
   1   9   4      187.61      224.29      3.90 o 
   2   9   4       44.88       53.68      1.79 o 
   3   9   4     1195.14     1260.28      9.29 o 
   4   9   4      168.71      164.63      2.23 o 
   5   9   4       19.20       19.04      1.38 o 
   6   9   4      153.90      167.22      2.63 o 
   7   9   4      519.18      512.18      5.16 o 
   8   9   4      282.00      267.38     10.44 o 
   9   9   4      276.64      291.02      5.39 o 
  10   9   4      181.51      192.59      5.65 o 
  11   9   4       11.95       16.41      2.34 o 
  12   9   4        5.99        4.42      3.44 o 
   0  10   4      352.08      385.36      6.25 o 
   1  10   4      110.74      110.47      3.05 o 
   2  10   4        5.30        4.32      1.38 o 
   3  10   4       20.29       15.78      1.18 o 
   4  10   4       38.07       30.36      1.32 o 
   5  10   4      283.73      306.99      3.51 o 
   6  10   4       23.87       21.33      1.55 o 
   7  10   4      163.26      164.35      3.12 o 
   8  10   4        3.71        3.53      2.34 o 
   9  10   4      122.29      127.80      6.14 o 
  10  10   4       13.88       10.16      2.43 o 
  11  10   4        5.13        7.35      2.51 o 
  12  10   4      109.45      117.09      4.91 o 
   1  11   4      284.66      277.36      4.08 o 
   2  11   4      350.72      374.05      4.10 o 
   3  11   4      123.27      118.26      2.65 o 
   4  11   4      871.00      836.38      6.70 o 
   5  11   4      579.24      557.40      5.07 o 
   6  11   4      380.76      390.45      4.31 o 
   7  11   4       60.53       71.62      2.97 o 
   8  11   4      322.06      324.64      7.98 o 
   9  11   4        0.79        5.02      2.51 o 
  10  11   4        0.00        2.75      2.51 o 
  11  11   4        4.35        5.48      5.40 o 
   0  12   4       15.68        8.19      2.13 o 
   1  12   4       37.59       32.63      1.72 o 
   2  12   4       23.89       21.64      1.64 o 
   3  12   4       77.88       85.79      2.59 o 
   4  12   4       68.91       63.11      2.15 o 
   5  12   4        5.46        4.58      1.66 o 
   6  12   4       14.90       21.75      2.27 o 
   7  12   4       13.06        6.62      2.17 o 
   8  12   4       51.67       40.89      3.21 o 
   9  12   4      202.34      184.51      5.15 o 
  10  12   4        0.01        0.74      2.21 o 
   1  13   4       34.95       34.23      1.85 o 
   2  13   4       32.36       30.36      1.79 o 
   3  13   4      188.48      186.14      3.07 o 
   4  13   4       23.59       21.79      1.77 o 
   5  13   4      161.72      169.81      2.92 o 
   6  13   4        9.94        9.78      1.77 o 
   7  13   4       29.01       18.36      2.41 o 
   8  13   4       19.27       17.39      2.55 o 
   9  13   4        7.30        9.08      2.40 o 
   0  14   4        0.01       -0.21      2.26 o 
   1  14   4       16.98       18.54      1.74 o 
   2  14   4       83.90       87.28      3.52 o 
   3  14   4      130.37      144.07      3.02 o 
   4  14   4       41.16       45.27      2.95 o 
   5  14   4       30.60       34.98      1.99 o 
   6  14   4      122.71      128.78      3.65 o 
   7  14   4      168.69      179.03      4.53 o 
   8  14   4        1.55       -0.76      2.67 o 
   1  15   4       36.31       35.50      2.02 o 
   2  15   4      233.36      229.81      4.25 o 
   3  15   4       64.42       55.78      2.27 o 
   4  15   4      368.02      346.23      4.49 o 
   5  15   4      150.41      151.25      3.44 o 
   6  15   4       44.68       46.36      2.94 o 
   7  15   4       41.07       39.96      3.17 o 
   0  16   4        3.27        1.07      2.92 o 
   1  16   4        2.10        0.78      1.75 o 
   2  16   4        4.14        2.03      1.78 o 
   3  16   4        0.92        1.43      1.77 o 
   4  16   4      206.57      193.72      3.83 o 
   5  16   4        0.76       -2.17      2.17 o 
   6  16   4       13.04       12.99      2.88 o 
   1  17   4        0.19        1.64      1.85 o 
   2  17   4       87.62       86.54      4.58 o 
   3  17   4        4.20        1.52      1.92 o 
   1   1   5     7364.70     7413.54     29.75 o 
   2   1   5      694.05      735.75      3.50 o 
   3   1   5      197.75      176.41      1.48 o 
   4   1   5       64.16       70.71      1.17 o 
   5   1   5     2189.31     2484.25     10.72 o 
   6   1   5       11.91       11.81      0.68 o 
   7   1   5      761.35      736.17      4.03 o 
   8   1   5      305.91      315.30      2.15 o 
   9   1   5      627.66      625.94      9.74 o 
  10   1   5       88.97       78.12      2.24 o 
  11   1   5      489.77      440.87      7.64 o 
  12   1   5      101.97       84.85      3.67 o 
  13   1   5        8.98        7.68      2.45 o 
  14   1   5       21.61       31.10      2.47 o 
   0   2   5     2722.45     2834.73     15.33 o 
   1   2   5    10807.98    11109.54     52.23 o 
   2   2   5      648.07      597.12      3.34 o 
   3   2   5     1843.94     1704.66      8.32 o 
   4   2   5     5812.52     5860.07     27.31 o 
   5   2   5      125.83       96.02      1.60 o 
   6   2   5       16.04       22.67      0.78 o 
   7   2   5      313.99      324.72      2.24 o 
   8   2   5      254.87      219.07      1.93 o 
   9   2   5       12.65       10.59      1.10 o 
  10   2   5        0.00       -1.13      1.13 o 
  11   2   5      274.56      238.70      4.96 o 
  12   2   5        0.73        2.50      2.20 o 
  13   2   5       47.87       31.57      2.81 o 
  14   2   5        0.91       -0.88      2.46 o 
   1   3   5      978.99     1008.34      6.52 o 
   2   3   5        0.02       -0.50      0.77 o 
   3   3   5        0.33        0.43      0.69 o 
   4   3   5      329.38      349.12      2.52 o 
   5   3   5     6522.25     6917.48     32.15 o 
   6   3   5       16.09       16.14      0.65 o 
   7   3   5        5.64        0.30      0.71 o 
   8   3   5      285.83      309.43      2.34 o 
   9   3   5      484.11      496.10      4.66 o 
  10   3   5      256.46      243.14      3.21 o 
  11   3   5       16.97       20.29      1.17 o 
  12   3   5      205.98      173.08      4.49 o 
  13   3   5      213.03      237.70      4.98 o 
  14   3   5       22.84       40.70      4.61 o 
   0   4   5      883.06      892.49      7.58 o 
   1   4   5      567.48      545.06      4.57 o 
   2   4   5      374.85      376.47      3.62 o 
   3   4   5       26.69       29.90      1.23 o 
   4   4   5      531.51      610.46      4.29 o 
   5   4   5     1247.12     1211.39      7.11 o 
   6   4   5      352.09      345.26      2.70 o 
   7   4   5      330.20      339.21      2.54 o 
   8   4   5        0.14        1.45      0.81 o 
   9   4   5      756.10      703.36      5.41 o 
  10   4   5       91.67       74.42      2.19 o 
  11   4   5       12.76       12.17      1.25 o 
  12   4   5       19.44       17.68      1.71 o 
  13   4   5       10.98       10.51      2.41 o 
  14   4   5       48.76       50.65     11.55 o 
   1   5   5      146.84      144.96      2.30 o 
   2   5   5      452.13      478.84      4.33 o 
   3   5   5      834.62      865.16      6.69 o 
   4   5   5      133.86      145.33      3.16 o 
   5   5   5        1.66        7.37      0.93 o 
   6   5   5      219.51      236.91      2.39 o 
   7   5   5      185.24      167.85      2.18 o 
   8   5   5        0.79        1.47      0.93 o 
   9   5   5      662.81      675.15      6.47 o 
  10   5   5       27.47       24.65      1.42 o 
  11   5   5      255.61      237.78      2.97 o 
  12   5   5        0.23       -0.74      1.59 o 
  13   5   5       12.85        6.02      3.13 o 
   0   6   5      379.26      408.87      9.46 o 
   1   6   5      133.79      161.62      2.46 o 
   2   6   5      621.84      580.82      5.10 o 
   3   6   5      110.01      134.76      2.42 o 
   4   6   5     1484.09     1485.04     10.84 o 
   5   6   5     1849.85     1876.69     13.63 o 
   6   6   5        3.41        2.87      1.00 o 
   7   6   5      196.19      212.30      2.79 o 
   8   6   5       84.95       80.66      1.77 o 
   9   6   5        0.38        1.56      1.42 o 
  10   6   5       33.76       35.86      1.83 o 
  11   6   5        5.56        3.21      1.39 o 
  12   6   5        2.29        3.34      2.27 o 
  13   6   5        5.82        1.97      4.18 o 
   1   7   5       63.52       58.97      2.08 o 
   2   7   5       33.76       26.75      1.47 o 
   3   7   5      315.37      317.48      3.65 o 
   4   7   5        0.31        2.29      1.58 o 
   5   7   5      217.22      252.48      2.81 o 
   6   7   5       43.39       41.63      1.80 o 
   7   7   5      156.29      174.21      2.37 o 
   8   7   5       48.93       53.77      2.24 o 
   9   7   5        5.26        3.93      1.91 o 
  10   7   5      122.43      109.94      3.81 o 
  11   7   5        3.20        2.23      1.89 o 
  12   7   5       24.14       15.64      1.89 o 
  13   7   5       30.25       31.53      3.07 o 
   0   8   5     1023.99     1086.03     12.25 o 
   1   8   5      695.98      697.62      6.17 o 
   2   8   5      580.00      598.79      5.53 o 
   3   8   5       10.56       11.85      1.31 o 
   4   8   5        6.12        3.45      1.16 o 
   5   8   5      249.74      224.39      2.78 o 
   6   8   5      344.77      348.15      3.49 o 
   7   8   5     2904.56     2977.68     18.43 o 
   8   8   5        1.84       -1.60      1.60 o 
   9   8   5       13.12       11.00      2.08 o 
  10   8   5       21.96       16.35      2.58 o 
  11   8   5        0.07       -1.99      1.99 o 
  12   8   5      162.02      192.48      4.33 o 
   1   9   5       38.02       35.95      1.75 o 
   2   9   5       45.47       37.84      1.81 o 
   3   9   5      618.67      630.13      5.75 o 
   4   9   5       74.51       60.13      1.95 o 
   5   9   5       18.50       15.92      1.38 o 
   6   9   5      288.32      305.77      3.42 o 
   7   9   5       22.13       18.08      1.65 o 
   8   9   5       11.62       13.25      2.95 o 
   9   9   5       68.99       72.11      3.56 o 
  10   9   5        5.15        1.48      2.83 o 
  11   9   5        6.93       10.85      3.56 o 
  12   9   5        0.67        1.23      3.19 o 
   0  10   5      159.43      149.06      4.17 o 
   1  10   5        0.92        1.92      1.58 o 
   2  10   5      584.19      588.42      6.29 o 
   3  10   5     1479.58     1482.71      9.17 o 
   4  10   5      394.63      389.85      4.30 o 
   5  10   5      344.11      341.93      3.73 o 
   6  10   5        0.48        2.47      1.37 o 
   7  10   5       13.90       12.08      1.71 o 
   8  10   5        0.00       -1.15      3.81 o 
   9  10   5        8.41        7.28      2.41 o 
  10  10   5       34.75       37.76      2.86 o 
  11  10   5        0.42        2.18      2.41 o 
   1  11   5        8.33        4.12      1.49 o 
   2  11   5        4.73        0.79      1.47 o 
   3  11   5      173.36      177.25      3.02 o 
   4  11   5      166.19      165.15      2.88 o 
   5  11   5      373.17      362.30      4.10 o 
   6  11   5       96.49      111.32      2.61 o 
   7  11   5        4.92        2.96      2.03 o 
   8  11   5       81.32       88.08      4.08 o 
   9  11   5        0.25        1.36      2.51 o 
  10  11   5        2.54        2.19      2.51 o 
  11  11   5       12.53       10.45      2.69 o 
   0  12   5      502.43      539.60      6.90 o 
   1  12   5      331.35      342.56      6.67 o 
   2  12   5      112.10      104.17      2.68 o 
   3  12   5      150.67      149.19      4.67 o 
   4  12   5       28.92       33.22      1.88 o 
   5  12   5      373.63      366.74      4.24 o 
   6  12   5       67.21       72.37      4.72 o 
   7  12   5      694.96      705.76      8.13 o 
   8  12   5        7.41        3.81      2.61 o 
   9  12   5        1.30        1.84      5.04 o 
  10  12   5       36.03       37.51      3.69 o 
   1  13   5      778.37      762.48      6.46 o 
   2  13   5       23.34       18.85      2.01 o 
   3  13   5      111.34      112.82      2.96 o 
   4  13   5      323.67      318.85      4.06 o 
   5  13   5        4.38        2.56      1.66 o 
   6  13   5       96.11       97.02      3.25 o 
   7  13   5        0.31       -0.24      2.76 o 
   8  13   5        5.43        0.62      2.46 o 
   9  13   5       21.38       18.90      3.93 o 
   0  14   5       17.19       19.06      3.45 o 
   1  14   5        0.08       -1.60      1.60 o 
   2  14   5      102.91      109.95      2.80 o 
   3  14   5      612.22      603.39      5.66 o 
   4  14   5      218.28      204.47      3.34 o 
   5  14   5       34.16       35.34      2.38 o 
   6  14   5       43.37       30.81      2.91 o 
   7  14   5        9.43        7.21      2.55 o 
   8  14   5        3.90        0.72      2.45 o 
   1  15   5       29.62       29.34      1.95 o 
   2  15   5       17.11       16.07      1.91 o 
   3  15   5       34.43       31.17      2.03 o 
   4  15   5       88.66       91.02      3.35 o 
   5  15   5      156.97      160.56      3.60 o 
   6  15   5      160.07      162.28      4.47 o 
   7  15   5       36.80       43.34      3.17 o 
   0  16   5        2.30        3.79      2.55 o 
   1  16   5      108.24       96.79      2.79 o 
   2  16   5        7.90        7.86      1.86 o 
   3  16   5       27.60       24.62      2.07 o 
   4  16   5        0.03        4.12      2.34 o 
   5  16   5       37.21       37.10      2.69 o 
   1  17   5       51.05       35.41      2.26 o 
   2  17   5       34.19       33.65      2.25 o 
   3  17   5       92.26       97.93      3.86 o 
   0   0   6    22342.55    20878.35    276.64 o 
   1   0   6      699.40      586.30      6.80 o 
   2   0   6      423.37      377.05      3.10 o 
   3   0   6    13301.42    13658.38     90.43 o 
   4   0   6     3158.84     3680.31     24.48 o 
   5   0   6      613.12      710.74      6.17 o 
   6   0   6     2391.86     2345.30     17.03 o 
   7   0   6        5.89       16.33      1.09 o 
   8   0   6      140.55      119.85      2.78 o 
   9   0   6      270.02      248.96      4.13 o 
  10   0   6      100.91       94.74      2.78 o 
  11   0   6       10.57        4.42      3.93 o 
  12   0   6       26.90       30.22      4.67 o 
  13   0   6       73.87       79.35      6.39 o 
  14   0   6        1.29        3.01      3.07 o 
   1   1   6      960.67      913.45      5.05 o 
   2   1   6     4170.32     4119.00     20.49 o 
   3   1   6      448.24      467.38      3.24 o 
   4   1   6      230.74      288.46      2.12 o 
   5   1   6       73.54       56.26      1.17 o 
   6   1   6       14.47       14.13      0.75 o 
   7   1   6       12.41       11.08      0.77 o 
   8   1   6      247.30      247.09      2.16 o 
   9   1   6        0.27        0.84      2.16 o 
  10   1   6      120.39      123.25      2.15 o 
  11   1   6       46.75       39.00      2.16 o 
  12   1   6        3.52        4.74      2.30 o 
  13   1   6       79.62       78.08      3.49 o 
  14   1   6       56.36       54.51      4.41 o 
   0   2   6     1922.43     1869.43     16.38 o 
   1   2   6      211.42      222.03      1.79 o 
   2   2   6      420.31      435.21      3.40 o 
   3   2   6        7.11        8.33      0.94 o 
   4   2   6     1208.45     1299.50      7.07 o 
   5   2   6       16.69       11.42      0.75 o 
   6   2   6      164.72      168.64      1.66 o 
   7   2   6      125.44      118.85      1.46 o 
   8   2   6       31.17       31.68      0.94 o 
   9   2   6        1.12        0.68      1.17 o 
  10   2   6       31.46       33.29      1.52 o 
  11   2   6       18.20       19.60      1.13 o 
  12   2   6      182.67      200.72      4.61 o 
  13   2   6        1.57        3.70      2.38 o 
  14   2   6       15.22       13.07      2.63 o 
   1   3   6     4711.13     4829.68     28.50 o 
   2   3   6       84.83       83.64      1.70 o 
   3   3   6     1648.71     1805.42     11.27 o 
   4   3   6      251.06      262.84      2.56 o 
   5   3   6      102.60      127.67      1.86 o 
   6   3   6      195.25      199.43      1.96 o 
   7   3   6       16.71       14.25      0.88 o 
   8   3   6       74.55       64.46      1.31 o 
   9   3   6        2.69        3.32      1.49 o 
  10   3   6      747.85      736.41      9.22 o 
  11   3   6       10.47       16.60      1.23 o 
  12   3   6        2.83        0.49      1.46 o 
  13   3   6        5.52        4.82      2.44 o 
  14   3   6       52.81       57.52      4.33 o 
   0   4   6     1583.41     1526.76     12.27 o 
   1   4   6      195.16      228.24      2.46 o 
   2   4   6     4269.98     4376.83     25.97 o 
   3   4   6     3667.63     3941.88     23.53 o 
   4   4   6      642.01      782.64      5.60 o 
   5   4   6      325.88      362.39      2.81 o 
   6   4   6      146.05      166.58      1.70 o 
   7   4   6      112.75      116.97      1.55 o 
   8   4   6      119.08      118.42      2.55 o 
   9   4   6      316.63      319.93      3.27 o 
  10   4   6       74.83       66.50      1.89 o 
  11   4   6       25.61       24.47      1.40 o 
  12   4   6        3.03        6.66      2.02 o 
  13   4   6       45.15       39.68      3.91 o 
  14   4   6       15.04       16.71      4.91 o 
   1   5   6       19.58       13.43      0.76 o 
   2   5   6       13.81       14.24      1.23 o 
   3   5   6      752.77      746.04      6.05 o 
   4   5   6      299.35      332.68      3.50 o 
   5   5   6        0.13        2.70      1.11 o 
   6   5   6      413.39      438.77      3.21 o 
   7   5   6       76.38       76.25      1.44 o 
   8   5   6        0.00       -0.93      0.93 o 
   9   5   6        0.64        1.89      1.28 o 
  10   5   6       80.98       73.47      2.18 o 
  11   5   6       11.58       12.92      2.16 o 
  12   5   6       56.63       61.27      4.42 o 
  13   5   6       24.80       14.74      5.16 o 
   0   6   6      446.10      434.74      6.08 o 
   1   6   6       14.26       14.67      0.90 o 
   2   6   6     1355.83     1351.41     10.07 o 
   3   6   6        0.20        0.43      1.23 o 
   4   6   6      291.44      297.76      4.04 o 
   5   6   6      244.87      249.45      3.13 o 
   6   6   6        2.20        4.66      1.04 o 
   7   6   6      188.75      190.58      2.36 o 
   8   6   6      377.63      366.14      3.31 o 
   9   6   6       48.58       56.83      2.26 o 
  10   6   6       38.50       31.45      1.67 o 
  11   6   6        8.73        8.52      1.70 o 
  12   6   6      209.79      227.30      3.72 o 
  13   6   6       19.40       19.41      4.91 o 
   1   7   6     1093.16     1200.23      9.27 o 
   2   7   6      205.02      241.74      3.25 o 
   3   7   6     1144.55     1251.10      9.64 o 
   4   7   6      401.62      422.68      4.36 o 
   5   7   6      553.85      568.33      4.63 o 
   6   7   6      272.74      273.47      2.98 o 
   7   7   6       13.11       13.24      1.37 o 
   8   7   6      106.38       99.62      3.39 o 
   9   7   6       62.51       54.96      2.94 o 
  10   7   6       91.45       95.51      3.38 o 
  11   7   6       10.37       17.28      2.33 o 
  12   7   6        2.50        5.78      1.89 o 
  13   7   6       27.94       36.58      5.40 o 
   0   8   6       10.25        5.04      1.91 o 
   1   8   6      444.05      463.98      4.73 o 
   2   8   6     1419.91     1495.31     11.33 o 
   3   8   6      214.73      246.30      3.38 o 
   4   8   6      100.30      104.15      2.52 o 
   5   8   6        5.05        4.77      1.22 o 
   6   8   6      143.72      146.88      2.52 o 
   7   8   6       30.18       28.25      1.88 o 
   8   8   6       13.73       11.22      1.79 o 
   9   8   6       91.44      104.22      3.64 o 
  10   8   6        1.65        0.35      2.06 o 
  11   8   6       22.76       24.86      2.34 o 
  12   8   6       40.11       53.89      2.46 o 
   1   9   6      141.43      152.70      2.94 o 
   2   9   6      164.69      180.10      3.44 o 
   3   9   6      188.63      208.72      3.31 o 
   4   9   6        7.90        7.35      1.37 o 
   5   9   6       14.50        7.36      1.37 o 
   6   9   6        8.23        9.84      1.39 o 
   7   9   6      169.44      172.20      3.19 o 
   8   9   6      498.44      487.84      7.30 o 
   9   9   6       15.92       17.07      2.51 o 
  10   9   6       52.01       46.67      2.86 o 
  11   9   6       29.35       26.21      2.59 o 
  12   9   6      112.92      133.69      3.71 o 
   0  10   6       29.20       25.53      2.69 o 
   1  10   6       75.86       83.09      2.64 o 
   2  10   6        6.19        6.22      1.63 o 
   3  10   6      189.46      190.12      3.00 o 
   4  10   6      215.81      215.01      3.07 o 
   5  10   6      387.38      383.93      4.04 o 
   6  10   6      180.35      190.08      3.21 o 
   7  10   6       29.34       34.19      1.96 o 
   8  10   6      119.71      119.63      4.16 o 
   9  10   6       31.59       36.83      2.86 o 
  10  10   6      108.47      111.68      4.16 o 
  11  10   6        8.44        9.70      2.59 o 
   1  11   6      394.29      387.62      4.79 o 
   2  11   6      190.36      184.04      3.46 o 
   3  11   6       23.18       25.57      1.75 o 
   4  11   6       56.96       54.60      2.05 o 
   5  11   6      580.36      596.93      5.38 o 
   6  11   6       26.08       25.32      2.02 o 
   7  11   6       29.45       27.05      2.36 o 
   8  11   6        0.02        2.24      2.51 o 
   9  11   6      129.04      114.45      4.43 o 
  10  11   6        2.57       -1.80      2.51 o 
  11  11   6        0.07       -2.51      2.51 o 
   0  12   6      373.93      390.04      7.12 o 
   1  12   6       24.86       24.51      1.84 o 
   2  12   6       96.98       91.72      2.67 o 
   3  12   6        7.34        6.01      1.62 o 
   4  12   6       86.61       91.05      2.94 o 
   5  12   6       19.74       15.60      1.77 o 
   6  12   6       16.78       14.88      2.02 o 
   7  12   6        2.08        2.84      2.17 o 
   8  12   6      129.68      116.44      4.60 o 
   9  12   6        1.49       -2.51      2.51 o 
  10  12   6        3.99        7.16      2.76 o 
   1  13   6      157.02      144.92      3.08 o 
   2  13   6       12.01        7.99      1.80 o 
   3  13   6      101.38      102.43      2.86 o 
   4  13   6       10.16       11.62      1.84 o 
   5  13   6        2.56        6.18      1.75 o 
   6  13   6        1.08        3.34      2.13 o 
   7  13   6       43.15       42.41      3.56 o 
   8  13   6       34.13       24.87      3.30 o 
   9  13   6        3.69        3.19      2.78 o 
   0  14   6       18.71       21.03      2.64 o 
   1  14   6       88.55       93.97      2.71 o 
   2  14   6      171.31      178.71      3.16 o 
   3  14   6      261.22      253.31      3.67 o 
   4  14   6       87.17       93.31      3.00 o 
   5  14   6       74.15       71.64      2.92 o 
   6  14   6       15.23       12.48      2.55 o 
   7  14   6        0.02       -2.58      2.78 o 
   8  14   6        9.57        9.41      2.60 o 
   1  15   6       16.10       12.81      1.82 o 
   2  15   6       91.26       90.50      3.77 o 
   3  15   6       90.05       89.06      3.10 o 
   4  15   6       32.78       23.79      2.00 o 
   5  15   6      179.94      183.85      3.80 o 
   6  15   6       16.47        9.44      2.79 o 
   7  15   6       13.83       10.29      2.79 o 
   0  16   6       29.18       26.04      2.97 o 
   1  16   6       41.47       39.31      2.23 o 
   2  16   6       62.34       68.07      2.54 o 
   3  16   6       18.78       23.63      2.09 o 
   4  16   6       65.25       62.50      2.70 o 
   5  16   6        6.74        3.10      2.36 o 
   1  17   6       13.11        7.39      2.22 o 
   2  17   6       14.30       17.03      2.08 o 
   1   1   7      294.47      272.81      2.40 o 
   2   1   7     1049.41     1062.14      6.37 o 
   3   1   7      275.05      261.80      2.57 o 
   4   1   7        8.89       10.51      0.90 o 
   5   1   7       18.47       23.01      1.00 o 
   6   1   7      243.65      261.96      2.47 o 
   7   1   7      171.72      175.93      1.99 o 
   8   1   7      118.57      115.07      1.64 o 
   9   1   7      104.38      112.23      2.27 o 
  10   1   7       51.12       59.99      2.02 o 
  11   1   7      194.92      175.70      3.05 o 
  12   1   7        2.29        0.61      2.83 o 
  13   1   7        0.09        1.09      2.38 o 
  14   1   7        0.00       -0.35      2.56 o 
   0   2   7     4639.03     4992.23     37.82 o 
   1   2   7        0.54        2.24      1.07 o 
   2   2   7     1433.64     1493.47      9.47 o 
   3   2   7     3224.22     3469.73     20.79 o 
   4   2   7      200.24      156.30      2.06 o 
   5   2   7       38.70       34.94      1.11 o 
   6   2   7      219.67      257.62      2.45 o 
   7   2   7       56.51       65.57      1.59 o 
   8   2   7        0.08       -0.86      0.91 o 
   9   2   7      163.02      160.02      2.53 o 
  10   2   7       18.72       14.60      1.30 o 
  11   2   7       12.33       12.98      1.23 o 
  12   2   7        0.22        1.18      2.17 o 
  13   2   7        4.10        8.72      2.45 o 
  14   2   7       28.49       35.98      5.40 o 
   1   3   7      320.27      396.39      2.88 o 
   2   3   7       87.84       76.20      2.12 o 
   3   3   7       31.32       45.87      1.63 o 
   4   3   7       33.25       48.05      1.51 o 
   5   3   7      190.92      172.35      2.21 o 
   6   3   7      225.38      198.93      2.19 o 
   7   3   7        2.47       -0.58      1.02 o 
   8   3   7        8.27        8.55      1.01 o 
   9   3   7       30.98       31.64      1.39 o 
  10   3   7       32.05       32.89      1.43 o 
  11   3   7        3.44        1.66      1.21 o 
  12   3   7        8.62        9.56      1.61 o 
  13   3   7        5.65        7.40      4.18 o 
   0   4   7     1240.43     1293.71     10.70 o 
   1   4   7       40.50       65.26      1.58 o 
   2   4   7      286.91      285.79      2.83 o 
   3   4   7      421.24      428.75      3.64 o 
   4   4   7      115.19      132.75      2.80 o 
   5   4   7       33.80       39.90      1.15 o 
   6   4   7      572.80      590.70      4.09 o 
   7   4   7       96.77      101.03      1.67 o 
   8   4   7       23.95       13.99      1.03 o 
   9   4   7       34.19       36.17      1.49 o 
  10   4   7        4.11        4.48      1.69 o 
  11   4   7       39.14       43.57      2.13 o 
  12   4   7       61.87       61.89      2.71 o 
  13   4   7        0.06        1.83      3.21 o 
   1   5   7      101.53       84.54      1.73 o 
   2   5   7      497.97      539.52      4.30 o 
   3   5   7     1451.97     1572.91     10.22 o 
   4   5   7     1011.67     1056.97      7.27 o 
   5   5   7       28.08       29.06      1.32 o 
   6   5   7       13.73        9.10      0.90 o 
   7   5   7        0.36        0.36      0.82 o 
   8   5   7      108.14      100.25      1.81 o 
   9   5   7      112.92      117.28      3.48 o 
  10   5   7       36.69       45.14      1.72 o 
  11   5   7      133.50      132.67      2.98 o 
  12   5   7        1.80        3.53      2.15 o 
  13   5   7       24.92       30.22      5.16 o 
   0   6   7     8132.86     8004.31     61.03 o 
   1   6   7     4562.98     4872.91     29.04 o 
   2   6   7       17.02       24.64      1.50 o 
   3   6   7      138.27      124.73      2.45 o 
   4   6   7       98.71      102.87      2.55 o 
   5   6   7       31.70       24.33      1.77 o 
   6   6   7      433.83      394.51      3.84 o 
   7   6   7       39.85       41.65      1.40 o 
   8   6   7       32.96       30.62      1.69 o 
   9   6   7       25.45       22.73      1.58 o 
  10   6   7       43.95       36.36      2.11 o 
  11   6   7        0.58       -0.06      1.67 o 
  12   6   7        8.51        5.28      1.82 o 
  13   6   7       14.67       11.55      5.16 o 
   1   7   7       77.09       77.55      1.49 o 
   2   7   7      492.57      522.57      5.04 o 
   3   7   7       86.15       93.37      2.42 o 
   4   7   7       20.53       17.30      1.50 o 
   5   7   7       18.33       23.85      1.53 o 
   6   7   7       57.14       44.97      1.84 o 
   7   7   7      362.50      361.86      4.08 o 
   8   7   7       97.61       94.23      2.78 o 
   9   7   7       34.53       31.60      2.14 o 
  10   7   7        7.00       10.76      1.90 o 
  11   7   7       37.12       44.60      2.29 o 
  12   7   7       15.77       18.05      2.04 o 
   0   8   7       85.43       92.24      3.64 o 
   1   8   7       81.75       70.19      1.67 o 
   2   8   7      552.91      567.75      5.49 o 
   3   8   7        3.66        0.47      1.38 o 
   4   8   7      230.16      222.29      3.25 o 
   5   8   7      258.05      275.80      3.71 o 
   6   8   7      137.32      144.13      2.52 o 
   7   8   7        0.02        0.11      1.44 o 
   8   8   7       16.08       15.40      2.26 o 
   9   8   7        3.14        3.07      2.08 o 
  10   8   7       72.90       65.15      2.84 o 
  11   8   7        0.17        0.63      1.84 o 
  12   8   7        0.21       -1.92      1.92 o 
   1   9   7      210.33      188.50      3.19 o 
   2   9   7      347.02      353.71      4.30 o 
   3   9   7       44.19       43.06      1.99 o 
   4   9   7       54.96       58.49      2.29 o 
   5   9   7      311.97      294.81      3.49 o 
   6   9   7      169.47      161.30      2.70 o 
   7   9   7        5.51        5.53      1.67 o 
   8   9   7       37.33       38.54      2.86 o 
   9   9   7       60.09       73.58      3.65 o 
  10   9   7        0.15        3.07      2.26 o 
  11   9   7        0.08       -1.42      2.07 o 
  12   9   7        2.74        1.35      2.14 o 
   0  10   7      859.99      854.95     12.53 o 
   1  10   7     2950.06     3041.07     21.71 o 
   2  10   7      333.75      342.31      5.41 o 
   3  10   7       86.15       80.26      2.64 o 
   4  10   7        3.36        1.52      1.47 o 
   5  10   7       22.70       27.76      1.70 o 
   6  10   7       38.46       35.68      1.74 o 
   7  10   7       22.88       27.05      1.99 o 
   8  10   7        1.89       -0.90      2.34 o 
   9  10   7       21.48       25.17      2.86 o 
  10  10   7       98.16       93.37      4.16 o 
  11  10   7       21.21       21.57      2.44 o 
   1  11   7       20.13       26.98      2.02 o 
   2  11   7      178.60      185.60      3.56 o 
   3  11   7        7.48        4.68      1.55 o 
   4  11   7      153.48      166.76      5.41 o 
   5  11   7       54.81       51.10      2.02 o 
   6  11   7        6.75        4.30      1.84 o 
   7  11   7       94.01       80.49      3.40 o 
   8  11   7       82.33       74.63      6.39 o 
   9  11   7        0.02        0.18      2.59 o 
  10  11   7        4.78        2.58      3.81 o 
   0  12   7        9.90       11.91      2.86 o 
   1  12   7      241.27      233.19      3.96 o 
   2  12   7        0.12        0.56      1.60 o 
   3  12   7      260.50      275.71      3.86 o 
   4  12   7       88.01       97.10      2.72 o 
   5  12   7      205.81      217.28      3.42 o 
   6  12   7       26.47       27.83      2.12 o 
   7  12   7        8.69        6.59      2.22 o 
   8  12   7       26.46       25.74      3.11 o 
   9  12   7        0.16        4.18      2.78 o 
  10  12   7        4.48        0.67      3.07 o 
   1  13   7       41.74       49.93      2.24 o 
   2  13   7       28.04       30.68      2.04 o 
   3  13   7      290.39      308.65      4.15 o 
   4  13   7      127.37      134.27      3.16 o 
   5  13   7      296.18      321.12      5.53 o 
   6  13   7       19.90       21.07      2.65 o 
   7  13   7        0.49        2.45      2.86 o 
   8  13   7       55.86       59.65      3.82 o 
   9  13   7       28.37       30.05      3.93 o 
   0  14   7       38.69       33.69      2.87 o 
   1  14   7      381.21      371.43      4.28 o 
   2  14   7       80.00       79.25      2.78 o 
   3  14   7        3.69        5.99      1.94 o 
   4  14   7       23.47       21.94      2.06 o 
   5  14   7        0.36       -0.32      2.15 o 
   6  14   7       15.99       18.36      2.70 o 
   7  14   7       17.94       22.37      3.38 o 
   8  14   7        0.47        0.29      3.04 o 
   1  15   7        5.08        3.21      1.80 o 
   2  15   7       11.88       12.64      1.90 o 
   3  15   7       23.48       27.53      2.05 o 
   4  15   7       32.07       28.26      2.05 o 
   5  15   7        4.18        4.09      2.04 o 
   6  15   7        3.12        1.26      2.60 o 
   0  16   7       35.63       35.94      3.17 o 
   1  16   7       83.97       79.66      2.65 o 
   2  16   7        4.88        5.10      2.31 o 
   3  16   7       40.79       44.38      2.33 o 
   4  16   7        0.06        0.35      2.17 o 
   0   0   8      241.05      222.09      5.65 o 
   1   0   8    20423.17    20936.41    160.30 o 
   2   0   8      634.27      682.79      7.99 o 
   4   0   8       91.23       55.25      2.12 o 
   5   0   8     1971.61     1948.56     15.89 o 
   6   0   8       14.92       22.41      1.90 o 
   7   0   8      269.78      271.11      3.74 o 
   8   0   8        4.62        7.87      1.42 o 
   9   0   8      110.13       82.29      4.18 o 
  10   0   8      177.88      159.06      3.72 o 
  11   0   8      433.61      434.67      6.27 o 
  12   0   8       40.71       56.75      5.65 o 
  13   0   8        6.27        0.25      4.67 o 
   1   1   8     4043.51     3896.38     23.25 o 
   2   1   8     4720.75     5092.65     30.13 o 
   3   1   8       26.53       24.60      1.50 o 
   4   1   8      753.31      801.44      5.21 o 
   5   1   8     1311.55     1285.68      7.78 o 
   6   1   8       12.55       15.92      1.02 o 
   7   1   8      467.60      468.72      3.65 o 
   8   1   8       58.27       52.21      1.54 o 
   9   1   8      302.58      305.32      3.88 o 
  10   1   8        6.27        6.63      1.34 o 
  11   1   8       22.98       21.56      1.45 o 
  12   1   8       25.63       27.64      3.47 o 
  13   1   8        7.61       13.84      2.71 o 
   0   2   8     1952.72     2146.16     17.01 o 
   1   2   8      143.31      129.42      1.63 o 
   2   2   8       78.16       77.32      1.57 o 
   3   2   8      112.14       94.47      1.77 o 
   4   2   8       20.60       21.23      1.14 o 
   5   2   8      127.19      124.40      2.28 o 
   6   2   8      295.31      285.82      2.88 o 
   7   2   8       13.90       18.08      1.12 o 
   8   2   8       11.57       11.47      1.07 o 
   9   2   8      120.54      120.21      2.52 o 
  10   2   8        7.75        3.68      1.84 o 
  11   2   8       15.78       20.52      1.47 o 
  12   2   8        1.41        4.06      2.20 o 
  13   2   8        7.14       14.13      3.56 o 
   1   3   8     1163.71     1119.26      6.70 o 
   2   3   8     1038.81     1130.90      6.78 o 
   3   3   8       20.73       25.99      1.22 o 
   4   3   8      185.79      199.36      2.43 o 
   5   3   8        1.25       -0.98      0.98 o 
   6   3   8        2.71        5.22      1.08 o 
   7   3   8      525.42      505.18      3.92 o 
   8   3   8        0.41        1.82      1.03 o 
   9   3   8      448.06      488.24      4.88 o 
  10   3   8        0.35       -1.20      1.20 o 
  11   3   8       44.94       45.58      1.95 o 
  12   3   8       60.85       54.98      2.68 o 
  13   3   8       41.11       36.11      3.81 o 
   0   4   8      296.46      317.42      4.86 o 
   1   4   8     6443.09     6901.74     44.21 o 
   2   4   8      101.46       97.91      1.93 o 
   3   4   8      770.15      862.86      6.15 o 
   4   4   8        0.84        4.46      1.07 o 
   5   4   8        0.05        0.18      0.72 o 
   6   4   8       31.84       28.13      1.11 o 
   7   4   8      370.31      372.39      3.15 o 
   8   4   8        6.67        7.60      1.04 o 
   9   4   8       53.43       55.07      2.07 o 
  10   4   8       20.65       15.60      1.50 o 
  11   4   8      122.16      116.06      2.62 o 
  12   4   8       28.01       31.13      2.31 o 
  13   4   8        1.54        4.77      3.38 o 
   1   5   8       30.27       28.43      1.88 o 
   2   5   8      852.54      865.75      6.21 o 
   3   5   8       20.33       27.76      1.31 o 
   4   5   8        1.33        4.34      1.13 o 
   5   5   8      841.90      877.86      7.20 o 
   6   5   8       91.33      100.34      2.10 o 
   7   5   8        3.57        1.78      0.87 o 
   8   5   8       91.00       89.54      1.87 o 
   9   5   8       32.64       31.69      1.62 o 
  10   5   8       11.33       10.06      1.80 o 
  11   5   8      149.58      134.42      3.09 o 
  12   5   8       33.47       40.17      2.05 o 
  13   5   8       15.35       11.79      4.91 o 
   0   6   8     1742.05     1792.19     14.66 o 
   1   6   8       79.14       70.11      1.74 o 
   2   6   8        0.64        4.41      1.09 o 
   3   6   8      395.03      414.09      3.79 o 
   4   6   8       77.90       95.44      2.10 o 
   5   6   8        1.13        1.17      1.18 o 
   6   6   8      591.02      589.47      4.94 o 
   7   6   8      486.17      500.01      4.47 o 
   8   6   8       37.56       47.21      1.88 o 
   9   6   8        0.43        0.26      1.70 o 
  10   6   8       61.82       53.61      3.78 o 
  11   6   8       41.25       38.82      2.13 o 
  12   6   8        8.28       14.39      2.52 o 
   1   7   8      127.55      130.95      2.17 o 
   2   7   8       44.25       51.15      1.72 o 
   3   7   8      292.88      331.45      3.76 o 
   4   7   8       63.62       56.98      2.75 o 
   5   7   8        9.70        8.89      1.38 o 
   6   7   8       41.13       43.86      1.73 o 
   7   7   8       66.49       60.76      2.08 o 
   8   7   8       19.47       24.55      1.76 o 
   9   7   8      260.97      275.56      4.31 o 
  10   7   8        0.34       -0.13      1.83 o 
  11   7   8        6.80        9.26      1.92 o 
  12   7   8       46.15       46.98      2.35 o 
   0   8   8       34.77       31.31      3.21 o 
   1   8   8      583.06      623.81      5.06 o 
   2   8   8        0.01        0.08      1.44 o 
   3   8   8       22.44       21.96      1.68 o 
   4   8   8       35.49       41.17      1.90 o 
   5   8   8       92.22       89.60      2.60 o 
   6   8   8        7.34       12.47      1.42 o 
   7   8   8       56.68       55.48      3.30 o 
   8   8   8        0.80        2.47      1.93 o 
   9   8   8        3.35        3.80      1.90 o 
  10   8   8       25.46       25.62      2.30 o 
  11   8   8        5.52        2.67      2.04 o 
  12   8   8        2.79        1.38      2.00 o 
   1   9   8      277.60      272.13      3.35 o 
   2   9   8        0.13        1.18      1.63 o 
   3   9   8      733.75      783.32      7.15 o 
   4   9   8       51.60       48.09      2.11 o 
   5   9   8       17.19       19.24      1.84 o 
   6   9   8      147.64      146.38      3.80 o 
   7   9   8       10.07       11.82      1.75 o 
   8   9   8       16.05       11.38      2.51 o 
   9   9   8       50.05       52.36      2.58 o 
  10   9   8       12.56        7.26      2.57 o 
  11   9   8        0.75       -0.15      2.09 o 
   0  10   8       31.79       24.46      2.78 o 
   1  10   8       17.39       16.73      1.18 o 
   2  10   8      264.84      272.52      4.05 o 
   3  10   8     1049.01     1076.28      9.18 o 
   4  10   8      143.79      142.54      3.04 o 
   5  10   8        1.44       -0.17      1.51 o 
   6  10   8      164.77      165.74      3.28 o 
   7  10   8      685.58      706.11      6.82 o 
   8  10   8       28.93       25.82      3.04 o 
   9  10   8      128.04      140.12      4.58 o 
  10  10   8       43.47       48.66      3.36 o 
  11  10   8       30.59       32.36      2.65 o 
   1  11   8      263.62      266.00      4.11 o 
   2  11   8        1.89        0.68      1.72 o 
   3  11   8       41.94       46.42      2.30 o 
   4  11   8      222.03      222.69      3.39 o 
   5  11   8        4.59        6.78      1.64 o 
   6  11   8      155.80      167.60      3.62 o 
   7  11   8        9.88        5.32      2.22 o 
   8  11   8       43.55       43.09      3.38 o 
   9  11   8        0.00        1.99      2.69 o 
  10  11   8        1.20        1.33      2.15 o 
   0  12   8       13.19       15.44      2.94 o 
   1  12   8       74.56       69.37      2.79 o 
   2  12   8       65.18       65.83      2.61 o 
   3  12   8      228.65      240.19      3.68 o 
   4  12   8        4.21        1.42      1.70 o 
   5  12   8       40.29       42.95      2.56 o 
   6  12   8       46.89       46.59      2.49 o 
   7  12   8       48.29       44.25      7.00 o 
   8  12   8        0.04        0.98      2.78 o 
   9  12   8        1.81        1.85      2.76 o 
   1  13   8      252.50      260.66      5.25 o 
   2  13   8        6.38        8.77      1.91 o 
   3  13   8      127.29      133.95      3.51 o 
   4  13   8       20.29       24.88      1.98 o 
   5  13   8       77.49       78.90      3.08 o 
   6  13   8      109.29      102.96      3.97 o 
   7  13   8        0.08        2.27      2.86 o 
   8  13   8        0.04        2.33      2.95 o 
   0  14   8      272.92      255.96     11.55 o 
   1  14   8       94.44      103.19      4.67 o 
   2  14   8      305.21      317.70      4.50 o 
   3  14   8      374.51      406.67      4.96 o 
   4  14   8      137.63      141.40      3.27 o 
   5  14   8       14.37        9.88      2.33 o 
   6  14   8        2.30        1.58      2.55 o 
   7  14   8       13.17        5.77      3.11 o 
   1  15   8      107.64       99.90      2.98 o 
   2  15   8        1.74        4.10      1.97 o 
   3  15   8       41.01       47.62      2.45 o 
   4  15   8       50.97       50.53      2.95 o 
   5  15   8        0.56        0.53      3.03 o 
   6  15   8      122.61      121.25      5.55 o 
   0  16   8        1.37       -2.60      2.60 o 
   1  16   8       10.67        8.72      1.95 o 
   2  16   8       35.31       39.87      3.14 o 
   3  16   8        6.17        3.24      1.96 o 
   4  16   8       18.89       21.48      2.32 o 
   1   1   9      968.24     1006.39      6.87 o 
   2   1   9      268.82      225.77      2.94 o 
   3   1   9       93.83       79.23      1.82 o 
   4   1   9       16.54       18.26      1.16 o 
   5   1   9      175.38      150.41      2.21 o 
   6   1   9      840.83      802.25      5.44 o 
   7   1   9       61.72       60.97      1.69 o 
   8   1   9      290.35      303.39      3.15 o 
   9   1   9       34.97       34.42      1.73 o 
  10   1   9      615.98      610.83      8.65 o 
  11   1   9       32.63       39.05      1.75 o 
  12   1   9       17.35       18.55      3.30 o 
  13   1   9       60.71       66.82      4.52 o 
   0   2   9     4143.11     4031.57     50.83 o 
   1   2   9       69.69       61.63      2.35 o 
   2   2   9      313.21      305.15      3.66 o 
   3   2   9      575.37      574.71      4.55 o 
   4   2   9      418.99      417.32      3.69 o 
   5   2   9      741.22      716.93      5.42 o 
   6   2   9      119.67      110.61      2.13 o 
   7   2   9      910.96      830.62      5.66 o 
   8   2   9      437.18      444.83      3.66 o 
   9   2   9      163.17      180.64      3.79 o 
  10   2   9        5.37        6.58      1.54 o 
  11   2   9        3.51        5.84      1.51 o 
  12   2   9      232.05      245.56      3.83 o 
  13   2   9       41.49       36.24      4.67 o 
   1   3   9       10.45       13.58      1.30 o 
   2   3   9        0.87        1.52      0.78 o 
   3   3   9      987.29     1056.70      7.34 o 
   4   3   9       12.85       13.38      1.16 o 
   5   3   9      524.78      507.44      4.28 o 
   6   3   9       75.52       73.70      1.95 o 
   7   3   9       14.10       10.13      1.63 o 
   8   3   9      703.58      705.72      6.30 o 
   9   3   9       36.22       33.97      1.90 o 
  10   3   9        2.50       -1.27      1.27 o 
  11   3   9       85.67       89.97      2.58 o 
  12   3   9        9.78        7.79      1.95 o 
  13   3   9       63.99       83.07      4.77 o 
   0   4   9      414.95      414.29      5.99 o 
   1   4   9       27.77       20.30      1.21 o 
   2   4   9      245.08      236.66      2.73 o 
   3   4   9      165.70      158.39      2.33 o 
   4   4   9     2677.09     2763.45     17.14 o 
   5   4   9        0.81        0.82      1.16 o 
   6   4   9      125.28      125.55      2.28 o 
   7   4   9      183.81      181.63      2.26 o 
   8   4   9      189.03      179.92      2.29 o 
   9   4   9      100.11       82.69      2.84 o 
  10   4   9       15.69       15.27      1.80 o 
  11   4   9        0.01        3.60      2.28 o 
  12   4   9      114.70      121.19      4.04 o 
  13   4   9        1.56        1.97      4.91 o 
   1   5   9       66.47       66.35      1.83 o 
   2   5   9       12.06        8.56      1.15 o 
   3   5   9      518.31      508.53      4.32 o 
   4   5   9      688.27      662.04      5.27 o 
   5   5   9      169.48      173.41      2.59 o 
   6   5   9       16.73       11.33      1.35 o 
   7   5   9      329.47      332.04      4.16 o 
   8   5   9        4.35        2.11      1.06 o 
   9   5   9        0.36        0.38      1.63 o 
  10   5   9      535.92      545.63      6.31 o 
  11   5   9       58.12       75.09      2.80 o 
  12   5   9      101.36      121.76      3.28 o 
  13   5   9        4.37        2.70      4.91 o 
   0   6   9      278.65      232.79      7.50 o 
   1   6   9       46.29       56.08      2.00 o 
   2   6   9       20.07       22.31      1.31 o 
   3   6   9       52.06       48.97      1.71 o 
   4   6   9      318.75      340.30      3.53 o 
   5   6   9       15.18       12.69      1.42 o 
   6   6   9      214.10      202.05      3.40 o 
   7   6   9      259.60      257.45      3.24 o 
   8   6   9       68.03       63.64      2.66 o 
   9   6   9       22.58       23.52      2.42 o 
  10   6   9       22.78       27.02      2.17 o 
  11   6   9        0.08        0.25      1.78 o 
  12   6   9      172.22      202.39      3.97 o 
   1   7   9       44.78       47.69      1.62 o 
   2   7   9       13.95       10.29      1.50 o 
   3   7   9      787.56      800.11      6.20 o 
   4   7   9       95.43       99.41      3.21 o 
   5   7   9      491.61      488.55      6.45 o 
   6   7   9       50.33       50.89      2.12 o 
   7   7   9       67.29       67.80      2.11 o 
   8   7   9        9.78       17.33      2.20 o 
   9   7   9       91.28      103.46      3.30 o 
  10   7   9       74.30       73.02      3.05 o 
  11   7   9       34.63       30.74      2.26 o 
  12   7   9        0.22        0.75      1.97 o 
   0   8   9      691.59      773.32      7.41 o 
   1   8   9       12.87       10.15      1.29 o 
   2   8   9      556.29      555.86      4.85 o 
   3   8   9       41.97       45.55      1.76 o 
   4   8   9      554.43      556.98      5.00 o 
   5   8   9       42.08       45.46      1.86 o 
   6   8   9      320.90      342.78      3.86 o 
   7   8   9        6.79        5.56      1.49 o 
   8   8   9      309.33      276.62      4.56 o 
   9   8   9       18.98       13.77      2.13 o 
  10   8   9       21.88       17.79      2.21 o 
  11   8   9       10.53       11.57      2.24 o 
   1   9   9        0.91        0.64      1.25 o 
   2   9   9       84.81       77.70      2.25 o 
   3   9   9      296.07      275.61      3.45 o 
   4   9   9       69.01       64.66      2.15 o 
   5   9   9      934.23      955.53      7.40 o 
   6   9   9       35.54       34.69      1.84 o 
   7   9   9      110.91      108.94      2.63 o 
   8   9   9       28.37       25.07      2.35 o 
   9   9   9        5.58        3.51      2.15 o 
  10   9   9       60.23       68.04      3.15 o 
  11   9   9       36.03       39.73      2.70 o 
   0  10   9        3.66        1.34      1.40 o 
   1  10   9      100.94       96.43      3.23 o 
   2  10   9       28.01       28.65      1.98 o 
   3  10   9       48.29       49.69      2.30 o 
   4  10   9      201.76      209.91      4.79 o 
   5  10   9        1.66        0.97      1.78 o 
   6  10   9       90.71       92.38      2.68 o 
   7  10   9       29.69       30.08      2.15 o 
   8  10   9       79.72       77.21      3.26 o 
   9  10   9        0.36        0.44      2.85 o 
  10  10   9       22.65       31.24      2.59 o 
   1  11   9        0.66       -0.56      1.37 o 
   2  11   9       16.17       12.70      1.99 o 
   3  11   9      150.40      156.52      3.40 o 
   4  11   9      183.94      177.35      3.97 o 
   5  11   9      100.43       91.60      2.67 o 
   6  11   9       80.96       82.89      3.03 o 
   7  11   9       73.69       70.74      3.15 o 
   8  11   9       49.63       54.89      2.97 o 
   9  11   9       38.67       45.35      2.87 o 
  10  11   9       39.22       46.49      3.52 o 
   0  12   9      766.39      771.19     12.53 o 
   1  12   9        0.19        1.69      1.99 o 
   2  12   9       95.87       97.01      3.15 o 
   3  12   9       58.88       56.73      2.64 o 
   4  12   9       39.31       36.92      2.08 o 
   5  12   9        2.00        3.27      1.96 o 
   6  12   9       58.57       53.41      2.58 o 
   7  12   9        1.16        1.12      2.86 o 
   8  12   9       57.73       57.75      3.11 o 
   9  12   9       11.26       11.45      2.55 o 
   1  13   9        2.95        3.26      2.08 o 
   2  13   9       51.24       45.26      2.64 o 
   3  13   9      175.80      168.87      3.51 o 
   4  13   9       11.33       13.29      1.93 o 
   5  13   9      539.84      546.22      8.24 o 
   6  13   9        6.47        5.00      2.55 o 
   7  13   9       10.37       12.95      3.13 o 
   8  13   9        0.01       -3.19      3.93 o 
   0  14   9      170.23      166.35      6.51 o 
   1  14   9       34.58       34.73      2.63 o 
   2  14   9        3.79        4.40      1.96 o 
   3  14   9       18.14       21.18      2.21 o 
   4  14   9      231.63      232.97      3.99 o 
   5  14   9       13.23       16.02      2.94 o 
   6  14   9       45.23       40.69      3.12 o 
   7  14   9       87.48       83.16      8.48 o 
   1  15   9        0.07        0.81      2.08 o 
   2  15   9        1.22        1.28      2.01 o 
   3  15   9       29.30       26.27      2.25 o 
   4  15   9       43.40       51.33      6.56 o 
   5  15   9        0.61        0.57      2.70 o 
   0  16   9       32.14       27.72      3.11 o 
   1  16   9       29.66       32.46      2.29 o 
   2  16   9       71.38       69.07      2.64 o 
   0   0  10     2240.80     2191.95     30.96 o 
   1   0  10     1649.70     1480.69     15.46 o 
   2   0  10      392.12      469.50      6.43 o 
   3   0  10      213.93      163.99      8.97 o 
   4   0  10       89.74       89.38      3.30 o 
   5   0  10     1783.96     1779.68     14.94 o 
   6   0  10      246.38      248.41      3.87 o 
   7   0  10     4958.48     4808.85     48.02 o 
   8   0  10       41.04       50.26      2.21 o 
   9   0  10       89.96      102.52      3.66 o 
  10   0  10       27.16       29.43      2.45 o 
  11   0  10        0.01        1.36      2.70 o 
  12   0  10        1.27        3.69      4.42 o 
  13   0  10       15.43       28.50      5.40 o 
   1   1  10        8.09       16.23      1.52 o 
   2   1  10      504.91      488.17      4.67 o 
   3   1  10       69.12       62.74      2.08 o 
   4   1  10      690.74      621.39      4.96 o 
   5   1  10      803.60      792.70      5.93 o 
   6   1  10     1118.27     1130.98      7.26 o 
   7   1  10      134.67      106.44      2.18 o 
   8   1  10      379.34      377.84      3.44 o 
   9   1  10      347.23      292.32      3.84 o 
  10   1  10        2.41        2.63      1.52 o 
  11   1  10       43.50       41.17      1.93 o 
  12   1  10       11.43       10.68      2.40 o 
  13   1  10        2.96        1.07      3.29 o 
   0   2  10      266.99      258.86      3.54 o 
   1   2  10      142.32      142.57      2.12 o 
   2   2  10        3.83        0.41      0.98 o 
   3   2  10       96.56       96.43      2.01 o 
   4   2  10       28.71       24.46      1.83 o 
   5   2  10       10.36       10.09      1.31 o 
   6   2  10      125.94      126.92      2.34 o 
   7   2  10        8.70        6.36      1.29 o 
   8   2  10        6.61       12.55      1.27 o 
   9   2  10       52.93       55.48      2.31 o 
  10   2  10      112.36      121.84      2.81 o 
  11   2  10       11.17        5.49      1.51 o 
  12   2  10       14.41       19.58      2.39 o 
  13   2  10        4.74        2.53      3.38 o 
   1   3  10      305.94      356.66      2.98 o 
   2   3  10      321.20      331.81      2.82 o 
   3   3  10        0.37        0.05      0.87 o 
   4   3  10       47.76       31.46      2.24 o 
   5   3  10     1224.09     1230.45      8.53 o 
   6   3  10       54.46       61.39      1.92 o 
   7   3  10       17.00       14.72      1.40 o 
   8   3  10      160.09      145.16      2.46 o 
   9   3  10       15.16       11.08      1.78 o 
  10   3  10       71.29       73.12      2.70 o 
  11   3  10        4.07        2.30      1.77 o 
  12   3  10       15.70       21.17      2.53 o 
  13   3  10       26.59       35.38      5.40 o 
   0   4  10       26.38       37.92      2.34 o 
   1   4  10      481.55      481.57      4.82 o 
   2   4  10       18.97       29.16      1.75 o 
   3   4  10       66.19       48.02      1.67 o 
   4   4  10      336.52      347.59      3.51 o 
   5   4  10      176.27      179.99      2.70 o 
   6   4  10        0.09       -0.82      1.23 o 
   7   4  10     2742.39     2719.55     16.22 o 
   8   4  10       12.32       11.16      1.16 o 
   9   4  10      195.94      204.38      6.38 o 
  10   4  10        1.03        0.30      1.70 o 
  11   4  10       29.73       32.72      2.11 o 
  12   4  10       35.17       44.31      2.39 o 
   1   5  10       17.49       19.81      1.29 o 
   2   5  10      199.86      191.43      2.77 o 
   3   5  10      105.06      110.04      2.24 o 
   4   5  10      330.37      305.27      3.35 o 
   5   5  10       23.54       23.12      1.49 o 
   6   5  10     1775.55     1745.36     11.58 o 
   7   5  10      528.77      517.55      4.63 o 
   8   5  10      204.33      198.25      5.14 o 
   9   5  10      482.75      449.45      5.61 o 
  10   5  10        7.99        8.63      1.95 o 
  11   5  10      228.00      215.98      3.91 o 
  12   5  10       37.03       47.31      2.75 o 
   0   6  10      211.13      236.33      4.77 o 
   1   6  10      219.84      209.17      2.70 o 
   2   6  10      273.86      287.61      3.21 o 
   3   6  10      160.29      153.07      2.61 o 
   4   6  10       23.23       26.97      1.49 o 
   5   6  10       65.77       60.66      3.22 o 
   6   6  10       86.65       75.36      2.30 o 
   7   6  10       17.77       16.26      1.54 o 
   8   6  10       48.73       58.67      2.53 o 
   9   6  10       18.39       22.25      2.15 o 
  10   6  10       54.48       69.03      2.99 o 
  11   6  10       39.05       37.66      2.37 o 
  12   6  10        5.11       10.76      1.98 o 
   1   7  10      131.18      123.26      2.31 o 
   2   7  10       33.88       35.16      1.60 o 
   3   7  10       50.92       36.14      1.61 o 
   4   7  10       97.15      100.83      2.47 o 
   5   7  10     1400.48     1403.00      9.82 o 
   6   7  10      101.04       99.70      2.48 o 
   7   7  10        8.51       11.10      1.53 o 
   8   7  10       19.90       24.74      2.25 o 
   9   7  10       28.57       26.73      2.36 o 
  10   7  10        3.61        4.70      1.95 o 
  11   7  10       64.07       66.15      2.94 o 
   0   8  10      556.89      572.39      5.92 o 
   1   8  10        5.44        2.65      1.28 o 
   2   8  10      149.07      153.20      2.66 o 
   3   8  10       68.98       62.93      2.09 o 
   4   8  10      217.33      227.37      3.87 o 
   5   8  10       69.29       61.62      2.06 o 
   6   8  10       82.15       92.53      2.52 o 
   7   8  10      239.41      245.42      3.38 o 
   8   8  10       65.37       76.31      3.17 o 
   9   8  10      297.73      322.24      5.09 o 
  10   8  10      151.94      157.03      3.80 o 
  11   8  10       68.99       72.51      3.48 o 
   1   9  10        4.96        2.35      1.39 o 
   2   9  10      341.11      340.61      3.74 o 
   3   9  10      514.05      504.52      4.79 o 
   4   9  10      389.31      395.98      4.23 o 
   5   9  10      173.45      190.87      3.18 o 
   6   9  10      220.06      213.81      3.31 o 
   7   9  10      219.75      230.57      3.60 o 
   8   9  10      114.66      109.51      3.63 o 
   9   9  10      195.47      189.93      4.28 o 
  10   9  10       12.22       19.82      4.50 o 
  11   9  10      195.90      186.17      4.93 o 
   0  10  10      125.01      136.48      2.92 o 
   1  10  10       37.48       39.21      1.83 o 
   2  10  10       65.74       68.82      2.24 o 
   3  10  10       13.43       12.25      1.60 o 
   4  10  10       74.20       73.68      2.45 o 
   5  10  10       11.58       12.75      1.74 o 
   6  10  10       27.72       33.46      1.97 o 
   7  10  10       39.42       33.84      2.23 o 
   8  10  10        9.24       10.51      2.31 o 
   9  10  10       40.63       36.32      2.65 o 
  10  10  10        9.51        8.60      2.43 o 
   1  11  10       86.09      101.07      3.71 o 
   2  11  10      298.78      301.38      3.77 o 
   3  11  10      103.60      108.80      2.72 o 
   4  11  10        6.20       12.38      1.76 o 
   5  11  10      692.39      695.88      5.68 o 
   6  11  10       15.56       15.21      1.88 o 
   7  11  10       13.69       19.86      2.18 o 
   8  11  10        3.18        0.29      2.31 o 
   9  11  10       16.08       12.33      2.49 o 
   0  12  10      104.39      110.42      4.85 o 
   1  12  10        1.47        3.34      2.06 o 
   2  12  10      354.18      372.36      5.09 o 
   3  12  10       45.92       46.20      2.33 o 
   4  12  10       15.94       18.60      1.94 o 
   5  12  10       64.89       58.65      2.34 o 
   6  12  10        0.03        0.68      1.73 o 
   7  12  10       12.39        7.48      3.56 o 
   8  12  10       37.87       40.72      2.93 o 
   1  13  10        3.37        0.27      2.23 o 
   2  13  10       11.16       13.05      2.24 o 
   3  13  10      134.99      132.27      5.57 o 
   4  13  10       60.42       58.10      2.62 o 
   5  13  10       73.69       67.16      2.82 o 
   6  13  10       31.96       33.71      2.51 o 
   7  13  10        1.00       -0.03      2.40 o 
   0  14  10      128.27      125.15      7.25 o 
   1  14  10        0.55       -2.15      2.15 o 
   2  14  10        0.01        0.80      2.30 o 
   3  14  10       43.19       52.92      2.55 o 
   4  14  10        0.44       -0.86      2.20 o 
   5  14  10        2.88        4.76      2.21 o 
   6  14  10        8.33        7.86      3.30 o 
   1  15  10       60.11       68.93      2.84 o 
   2  15  10       75.15       68.91      3.06 o 
   3  15  10       21.77       20.09      2.26 o 
   4  15  10        0.06       -2.21      2.33 o 
   0  16  10       74.22       83.29      7.12 o 
   1   1  11     1350.89     1301.40     10.01 o 
   2   1  11       80.44       67.57      2.23 o 
   3   1  11     1533.28     1495.39     11.24 o 
   4   1  11      649.48      650.27      5.86 o 
   5   1  11       25.27       27.01      1.45 o 
   6   1  11      282.34      235.41      3.07 o 
   7   1  11     1102.16      956.99      6.52 o 
   8   1  11        0.16        0.02      1.54 o 
   9   1  11      722.34      698.65      6.48 o 
  10   1  11       29.49       22.69      1.81 o 
  11   1  11       82.99       74.15      2.55 o 
  12   1  11       13.48       18.54      1.81 o 
   0   2  11      239.73      233.96      3.54 o 
   1   2  11     1625.74     1511.10      9.96 o 
   2   2  11        5.23        3.29      1.16 o 
   3   2  11        0.98        0.58      1.34 o 
   4   2  11      448.87      433.67      4.06 o 
   5   2  11      273.18      251.51      3.10 o 
   6   2  11      352.63      345.40      3.64 o 
   7   2  11      146.38      119.70      3.40 o 
   8   2  11       11.86       17.34      1.44 o 
   9   2  11      352.81      297.46      6.82 o 
  10   2  11       42.16       48.30      2.07 o 
  11   2  11       14.12       12.19      1.77 o 
  12   2  11       30.17       41.20      2.09 o 
   1   3  11      248.73      226.99      2.70 o 
   2   3  11       53.18       49.10      1.52 o 
   3   3  11      471.38      456.87      3.61 o 
   4   3  11      337.91      337.82      3.53 o 
   5   3  11       62.71       60.18      1.91 o 
   6   3  11      403.37      361.14      5.38 o 
   7   3  11      834.46      823.17      6.36 o 
   8   3  11        0.15        1.24      1.35 o 
   9   3  11     1052.43      991.95      9.61 o 
  10   3  11       66.43       69.23      2.82 o 
  11   3  11        2.45        3.01      1.80 o 
  12   3  11       24.89       22.55      1.98 o 
   0   4  11       74.34       84.66      3.30 o 
   1   4  11      255.60      264.03      3.50 o 
   2   4  11       40.93       37.69      1.27 o 
   3   4  11       72.88       62.49      1.83 o 
   4   4  11      419.89      377.75      3.80 o 
   5   4  11       99.84       88.79      2.26 o 
   6   4  11       83.38       91.00      2.39 o 
   7   4  11       45.75       39.05      1.72 o 
   8   4  11      107.24      122.55      2.82 o 
   9   4  11       91.10       79.62      4.81 o 
  10   4  11        2.85        2.47      1.87 o 
  11   4  11      241.32      250.23      4.25 o 
  12   4  11        1.75        3.46      1.82 o 
   1   5  11       14.51        9.50      1.74 o 
   2   5  11       59.56       50.45      1.75 o 
   3   5  11     2480.03     2528.25     18.23 o 
   4   5  11       60.45       54.08      1.86 o 
   5   5  11       57.25       48.22      1.80 o 
   6   5  11       63.64       64.52      2.19 o 
   7   5  11        5.88        3.80      1.47 o 
   8   5  11       29.20       24.58      1.91 o 
   9   5  11      133.73      138.97      3.54 o 
  10   5  11        0.87        2.30      1.82 o 
  11   5  11      106.67      112.04      6.14 o 
  12   5  11        0.36        0.32      1.98 o 
   0   6  11       22.38       10.24      2.33 o 
   1   6  11        0.00       -0.68      1.19 o 
   2   6  11        0.01       -1.21      1.21 o 
   3   6  11      310.42      315.40      3.52 o 
   4   6  11      125.63      122.15      2.51 o 
   5   6  11       92.71       82.00      2.28 o 
   6   6  11      160.77      163.72      3.01 o 
   7   6  11       21.46       17.43      1.62 o 
   8   6  11       50.52       50.90      2.65 o 
   9   6  11      371.78      364.11      5.62 o 
  10   6  11        1.28        3.89      2.08 o 
  11   6  11       73.26       79.28      4.01 o 
   1   7  11       12.42       16.41      2.00 o 
   2   7  11       31.69       31.42      1.92 o 
   3   7  11        2.00        2.31      1.64 o 
   4   7  11       62.92       58.33      2.32 o 
   5   7  11        0.92        0.16      1.47 o 
   6   7  11      191.49      184.47      3.05 o 
   7   7  11        1.37        2.44      1.51 o 
   8   7  11       21.72       19.42      2.25 o 
   9   7  11      162.51      152.80      3.81 o 
  10   7  11       43.80       54.97      2.73 o 
  11   7  11       42.98       41.91      2.53 o 
   0   8  11       25.91       24.20      2.78 o 
   1   8  11      296.17      297.43      3.75 o 
   2   8  11        0.75        1.19      1.34 o 
   3   8  11       37.84       52.10      2.03 o 
   4   8  11      487.15      481.60      4.66 o 
   5   8  11       65.51       67.51      2.24 o 
   6   8  11       45.43       45.10      2.57 o 
   7   8  11      493.50      486.93      4.85 o 
   8   8  11      163.64      171.47      4.11 o 
   9   8  11      218.56      225.28      4.40 o 
  10   8  11       41.82       48.63      2.74 o 
  11   8  11       92.11       83.94      3.98 o 
   1   9  11        6.61        5.72      1.38 o 
   2   9  11       59.58       70.10      2.37 o 
   3   9  11      514.73      522.36      4.96 o 
   4   9  11       55.17       49.54      2.00 o 
   5   9  11       12.08       14.35      1.72 o 
   6   9  11        3.14        1.22      1.55 o 
   7   9  11       46.16       51.35      2.69 o 
   8   9  11      107.90      100.60      3.63 o 
   9   9  11        3.75        4.86      2.22 o 
  10   9  11        6.42        7.10      2.33 o 
   0  10  11      578.25      560.79      8.97 o 
   1  10  11       32.28       31.75      1.64 o 
   2  10  11        5.68        2.51      1.46 o 
   3  10  11        1.09        0.34      1.54 o 
   4  10  11        0.64        0.08      1.91 o 
   5  10  11      134.74      130.77      2.97 o 
   6  10  11       26.73       26.62      1.93 o 
   7  10  11       13.39       13.88      2.02 o 
   8  10  11       64.35       65.54      3.11 o 
   9  10  11      111.71      110.85      4.21 o 
   1  11  11       24.04       25.43      2.41 o 
   2  11  11        0.42       -0.47      1.87 o 
   3  11  11       41.29       50.04      2.15 o 
   4  11  11       40.19       29.11      1.97 o 
   5  11  11       28.82       26.50      1.98 o 
   6  11  11       52.00       59.92      2.39 o 
   7  11  11      145.24      155.44      4.25 o 
   8  11  11      110.85      113.70      3.97 o 
   9  11  11        3.35        1.62      2.45 o 
   0  12  11       47.65       52.45      3.82 o 
   1  12  11       78.40       74.75      2.94 o 
   2  12  11       14.46       15.99      2.23 o 
   3  12  11      374.95      392.79      5.46 o 
   4  12  11       81.08       88.83      2.79 o 
   5  12  11       84.49       89.13      4.66 o 
   6  12  11        0.32        0.27      1.99 o 
   7  12  11      179.12      175.07      4.53 o 
   8  12  11       97.27      115.31      4.15 o 
   1  13  11       44.60       45.93      2.70 o 
   2  13  11       80.20       76.10      3.03 o 
   3  13  11       10.00        9.69      2.34 o 
   4  13  11       60.23       51.89      2.88 o 
   5  13  11        4.69        7.59      2.35 o 
   6  13  11       47.25       44.04      2.66 o 
   7  13  11        0.08        1.69      3.21 o 
   0  14  11      490.97      481.42      9.12 o 
   1  14  11        0.05        0.73      2.59 o 
   2  14  11        0.26       -1.90      2.24 o 
   3  14  11       10.95       13.18      2.09 o 
   4  14  11        5.88        6.25      2.36 o 
   5  14  11       78.57       74.44      3.22 o 
   1  15  11        1.43       -0.58      2.38 o 
   2  15  11       26.33       28.77      2.43 o 
   3  15  11        7.80        7.05      2.51 o 
   0   0  12     1741.93     1845.05     27.27 o 
   1   0  12      626.21      610.20      8.08 o 
   2   0  12       48.94       61.01      3.36 o 
   3   0  12      148.10      165.89      4.30 o 
   4   0  12     2864.75     2738.62     27.36 o 
   5   0  12      126.55      131.02      4.08 o 
   6   0  12        1.30        3.25      2.17 o 
   7   0  12      339.71      268.13      6.12 o 
   8   0  12        1.45        3.17      1.78 o 
   9   0  12       36.48       31.67      2.77 o 
  10   0  12      237.74      225.08      5.19 o 
  11   0  12       21.65       29.00      2.90 o 
  12   0  12      166.08      167.48      4.68 o 
   1   1  12        3.35        3.87      1.35 o 
   2   1  12      792.47      716.83      6.45 o 
   3   1  12      218.84      186.14      3.07 o 
   4   1  12       72.46       67.67      3.05 o 
   5   1  12      696.88      668.28      6.17 o 
   6   1  12       50.42       41.61      1.70 o 
   7   1  12        0.64       -0.54      1.36 o 
   8   1  12        3.49        0.16      1.34 o 
   9   1  12       20.00       17.54      1.83 o 
  10   1  12        7.99        1.72      1.63 o 
  11   1  12        7.17        5.06      1.75 o 
  12   1  12        6.97        8.91      1.77 o 
   0   2  12      257.69      231.76      6.76 o 
   1   2  12        8.50        7.46      1.50 o 
   2   2  12      103.51      101.10      2.96 o 
   3   2  12        5.92        5.80      1.50 o 
   4   2  12        5.05        6.89      1.49 o 
   5   2  12       22.84       18.80      1.54 o 
   6   2  12       97.05       92.98      2.32 o 
   7   2  12       35.64       36.02      1.75 o 
   8   2  12       40.76       49.46      2.52 o 
   9   2  12       87.04       98.38      3.13 o 
  10   2  12        0.22       -1.80      1.80 o 
  11   2  12       15.54       11.78      1.98 o 
  12   2  12        2.11        1.25      1.83 o 
   1   3  12       99.73       97.68      2.10 o 
   2   3  12      108.00       97.21      2.06 o 
   3   3  12      364.57      378.90      4.78 o 
   4   3  12       57.76       73.52      3.56 o 
   5   3  12      133.16      165.75      3.43 o 
   6   3  12      229.66      213.63      3.03 o 
   7   3  12       21.04       28.05      1.65 o 
   8   3  12        4.97       11.44      1.67 o 
   9   3  12        7.29       16.06      2.04 o 
  10   3  12      283.38      278.54      4.52 o 
  11   3  12       15.26       13.90      2.05 o 
  12   3  12        2.60       -0.12      2.52 o 
   0   4  12       49.35       65.05      4.30 o 
   1   4  12      217.39      219.62      3.43 o 
   2   4  12      140.34      129.22      2.19 o 
   3   4  12        1.74       -0.07      0.98 o 
   4   4  12     1028.59      942.24      6.23 o 
   5   4  12       51.04       59.15      1.95 o 
   6   4  12       23.26       17.26      1.60 o 
   7   4  12      133.87      123.72      2.62 o 
   8   4  12        8.29       10.12      1.67 o 
   9   4  12       37.83       30.78      3.63 o 
  10   4  12       42.78       40.05      2.41 o 
  11   4  12        1.44        1.10      1.92 o 
  12   4  12       47.33       58.17      3.49 o 
   1   5  12       70.01       59.56      2.62 o 
   2   5  12       36.92       31.72      1.93 o 
   3   5  12      786.01      787.55      6.30 o 
   4   5  12       36.02       37.95      1.75 o 
   5   5  12     1008.57      930.35      7.71 o 
   6   5  12      322.26      280.34      5.04 o 
   7   5  12      112.45      123.06      2.60 o 
   8   5  12       48.88       44.59      2.47 o 
   9   5  12       40.82       50.02      2.53 o 
  10   5  12      104.90      106.62      3.48 o 
  11   5  12        8.26        7.48      2.03 o 
   0   6  12      362.76      355.45      6.51 o 
   1   6  12      213.92      199.58      3.49 o 
   2   6  12      328.93      312.56      3.57 o 
   3   6  12       25.53       25.25      1.63 o 
   4   6  12       45.22       38.33      1.78 o 
   5   6  12      141.38      153.87      2.87 o 
   6   6  12      182.60      156.14      2.88 o 
   7   6  12        1.02        1.37      1.51 o 
   8   6  12      129.63      138.75      5.43 o 
   9   6  12      118.47      117.26      3.40 o 
  10   6  12       56.92       69.19      3.15 o 
  11   6  12       55.77       55.31      2.72 o 
   1   7  12      437.19      449.25      5.22 o 
   2   7  12       52.72       40.00      1.75 o 
   3   7  12      358.78      328.01      3.79 o 
   4   7  12      230.91      233.60      3.30 o 
   5   7  12       67.10       59.37      2.08 o 
   6   7  12      169.20      166.84      2.94 o 
   7   7  12       36.69       30.60      1.86 o 
   8   7  12        9.03       14.91      2.25 o 
   9   7  12       31.27       43.47      2.71 o 
  10   7  12      180.15      184.01      4.26 o 
  11   7  12        2.10        3.69      2.16 o 
   0   8  12      135.44      115.93      4.30 o 
   1   8  12        0.70        0.52      1.36 o 
   2   8  12       36.17       31.28      1.72 o 
   3   8  12       33.49       37.90      1.87 o 
   4   8  12       50.33       46.11      1.98 o 
   5   8  12      192.00      221.15      3.31 o 
   6   8  12        4.30        5.74      1.62 o 
   7   8  12       25.89       29.40      1.88 o 
   8   8  12        0.54        2.12      2.17 o 
   9   8  12       49.25       51.19      2.84 o 
  10   8  12       45.37       47.39      4.23 o 
   1   9  12        3.70        4.95      1.37 o 
   2   9  12       63.76       60.86      2.12 o 
   3   9  12      152.30      150.90      3.17 o 
   4   9  12        2.24        5.30      1.64 o 
   5   9  12      794.80      768.60      6.58 o 
   6   9  12       20.89       21.41      1.91 o 
   7   9  12      325.77      337.02      6.77 o 
   8   9  12       73.16       94.27      3.68 o 
   9   9  12       41.01       46.48      3.43 o 
  10   9  12       83.92       74.43      3.24 o 
   0  10  12       79.83       87.71      4.33 o 
   1  10  12      328.51      315.96      4.67 o 
   2  10  12      432.89      429.38      4.48 o 
   3  10  12        0.73       -0.62      1.57 o 
   4  10  12      176.07      177.67      3.22 o 
   5  10  12       38.76       41.09      2.10 o 
   6  10  12       44.15       41.53      2.19 o 
   7  10  12        5.99       10.58      2.06 o 
   8  10  12        7.36        9.20      2.45 o 
   9  10  12        5.75        6.00      2.44 o 
   1  11  12       46.09       36.68      3.37 o 
   2  11  12        1.29        0.54      2.02 o 
   3  11  12      128.77      110.02      3.39 o 
   4  11  12       13.51       12.99      2.38 o 
   5  11  12      215.43      221.45      3.63 o 
   6  11  12       67.05       69.88      2.59 o 
   7  11  12       35.00       30.11      2.87 o 
   8  11  12        5.57        6.23      2.55 o 
   0  12  12       17.36       12.65      3.13 o 
   1  12  12       37.66       37.58      2.63 o 
   2  12  12       21.22       17.25      2.39 o 
   3  12  12        3.33        0.50      2.52 o 
   4  12  12        0.21       -0.15      2.14 o 
   5  12  12       25.48       26.54      2.42 o 
   6  12  12       83.23       94.95      3.44 o 
   7  12  12      143.30      146.44      4.44 o 
   1  13  12        2.78        2.94      2.24 o 
   2  13  12       42.47       41.87      2.73 o 
   3  13  12       19.30       18.19      2.52 o 
   4  13  12       17.58       12.83      2.33 o 
   5  13  12      179.63      175.35      8.90 o 
   6  13  12        0.06        1.62      2.50 o 
   0  14  12        3.72        7.82      3.36 o 
   1  14  12      202.56      200.80      5.20 o 
   2  14  12      106.58      107.52      3.73 o 
   3  14  12       18.33       18.93      2.64 o 
   4  14  12       58.49       63.97      3.09 o 
   1  15  12        7.28        6.50      4.31 o 
   1   1  13       13.35       10.67      1.63 o 
   2   1  13       82.63       79.14      2.60 o 
   3   1  13      295.23      327.71      4.20 o 
   4   1  13     1201.56     1142.56      9.30 o 
   5   1  13      378.34      370.48      4.45 o 
   6   1  13        5.43        2.51      1.53 o 
   7   1  13      122.91      130.35      2.66 o 
   8   1  13       18.87       12.61      1.70 o 
   9   1  13       31.01       31.43      2.28 o 
  10   1  13       48.52       54.49      2.49 o 
  11   1  13       86.97       99.26      3.31 o 
  12   1  13        7.69        5.12      2.07 o 
   0   2  13     3114.50     3213.07     46.80 o 
   1   2  13     1837.59     1766.78     13.33 o 
   2   2  13      411.75      376.49      4.45 o 
   3   2  13     4803.99     4576.49     32.94 o 
   4   2  13      570.31      557.36      5.68 o 
   5   2  13      145.09      138.36      2.94 o 
   6   2  13       99.65       99.22      2.54 o 
   7   2  13      758.47      720.58      6.00 o 
   8   2  13      335.61      312.98      4.77 o 
   9   2  13       20.00       22.13      3.13 o 
  10   2  13        0.04        1.39      3.11 o 
  11   2  13        2.60        3.42      2.01 o 
   1   3  13       89.11       86.95      3.14 o 
   2   3  13     1220.07     1126.13      8.05 o 
   3   3  13      206.05      220.76      2.87 o 
   4   3  13      829.26      811.97      7.28 o 
   5   3  13       10.89        6.54      1.45 o 
   6   3  13       79.99       78.63      2.39 o 
   7   3  13        0.06       -1.29      1.47 o 
   8   3  13        1.22        4.81      1.99 o 
   9   3  13        0.07       -1.90      1.90 o 
  10   3  13        7.86        8.30      2.03 o 
  11   3  13        0.28       -0.26      1.97 o 
   0   4  13       10.69       11.63      2.41 o 
   1   4  13      287.66      276.04      5.14 o 
   2   4  13        4.53        5.41      1.28 o 
   3   4  13      152.05      147.42      3.18 o 
   4   4  13      702.97      671.01      7.82 o 
   5   4  13        0.14       -0.69      1.65 o 
   6   4  13       17.86       11.62      1.58 o 
   7   4  13        1.85        0.06      1.47 o 
   8   4  13       52.18       50.92      2.53 o 
   9   4  13        2.22        2.67      2.44 o 
  10   4  13        2.63        0.71      1.95 o 
  11   4  13       22.20       26.14      2.35 o 
   1   5  13        3.13        0.01      2.13 o 
   2   5  13       78.62       70.80      2.60 o 
   3   5  13       18.49       26.09      1.70 o 
   4   5  13      100.94       97.77      2.56 o 
   5   5  13      948.55      979.18      8.02 o 
   6   5  13       40.76       54.52      2.02 o 
   7   5  13       39.68       55.01      2.50 o 
   8   5  13       19.30       13.80      2.19 o 
   9   5  13       54.01       46.61      3.63 o 
  10   5  13       30.72       32.24      2.47 o 
  11   5  13       72.74       86.52      3.34 o 
   0   6  13       19.33       21.21      3.07 o 
   1   6  13      731.37      667.06      6.63 o 
   2   6  13      128.97      118.98      3.40 o 
   3   6  13     1878.00     1897.14     12.78 o 
   4   6  13      192.51      185.21      3.05 o 
   5   6  13      349.59      343.33      3.99 o 
   6   6  13       24.87       25.43      1.82 o 
   7   6  13      112.88       96.36      2.61 o 
   8   6  13      151.02      146.06      3.81 o 
   9   6  13        9.76        9.77      2.19 o 
  10   6  13        4.82        3.54      2.16 o 
   1   7  13       90.55       99.91      3.00 o 
   2   7  13     1013.11      944.65      7.37 o 
   3   7  13        2.77        4.77      1.52 o 
   4   7  13      110.56      121.74      2.75 o 
   5   7  13       77.25       86.58      2.86 o 
   6   7  13       53.08       51.86      3.19 o 
   7   7  13      105.33      135.05      2.90 o 
   8   7  13       75.78       90.43      3.44 o 
   9   7  13       17.71       12.84      2.33 o 
  10   7  13       37.61       33.49      3.20 o 
   0   8  13       44.85       48.61      4.42 o 
   1   8  13      249.63      251.53      4.29 o 
   2   8  13       10.50       12.80      1.60 o 
   3   8  13       16.26       11.33      1.60 o 
   4   8  13      182.65      161.88      3.37 o 
   5   8  13        0.23        0.67      1.59 o 
   6   8  13       60.31       66.94      2.30 o 
   7   8  13        3.42        1.97      2.20 o 
   8   8  13       94.18       86.66      3.59 o 
   9   8  13       23.39       25.07      2.58 o 
  10   8  13        0.00       -0.52      2.69 o 
   1   9  13       52.42       63.20      3.30 o 
   2   9  13      297.77      302.13      3.81 o 
   3   9  13       25.64       27.97      1.89 o 
   4   9  13       44.11       54.24      2.72 o 
   5   9  13      733.48      721.24      6.45 o 
   6   9  13       61.91       65.75      2.43 o 
   7   9  13        6.49        5.96      1.97 o 
   8   9  13       13.62       17.01      3.46 o 
   9   9  13       24.04       20.38      2.58 o 
   0  10  13      269.16      269.28      6.32 o 
   1  10  13       45.16       42.42      3.23 o 
   2  10  13      163.24      175.06      4.96 o 
   3  10  13      374.02      384.33      5.28 o 
   4  10  13       24.71       23.78      1.88 o 
   5  10  13      225.66      230.28      3.61 o 
   6  10  13        1.99       -0.13      1.77 o 
   7  10  13        7.22        6.83      2.40 o 
   8  10  13        4.33        8.52      3.90 o 
   1  11  13       23.89       22.22      2.30 o 
   2  11  13      189.56      191.57      7.55 o 
   3  11  13       28.52       24.79      2.42 o 
   4  11  13        3.06        5.50      2.11 o 
   5  11  13       60.35       55.07      2.98 o 
   6  11  13        2.15        1.82      1.78 o 
   7  11  13       62.42       75.86      3.66 o 
   0  12  13      359.98      388.97     10.56 o 
   1  12  13       77.43       77.26      4.11 o 
   2  12  13        0.09        2.60      2.17 o 
   3  12  13       18.58       21.80      2.55 o 
   4  12  13       11.36        9.42      2.73 o 
   5  12  13        0.00       -2.11      2.11 o 
   6  12  13       23.99       24.83      2.93 o 
   1  13  13      117.04      123.11      3.88 o 
   2  13  13      116.69      115.72      3.82 o 
   3  13  13       11.93       18.88      2.54 o 
   4  13  13       47.11       61.14      3.07 o 
   5  13  13      145.51      137.15      3.90 o 
   0  14  13      120.73      115.34      5.82 o 
   1  14  13       17.60       17.48      2.60 o 
   2  14  13       12.43       13.60      2.77 o 
   3  14  13       15.78       11.62      2.42 o 
   0   0  14     3332.36     2895.34     41.52 o 
   1   0  14     3952.81     3891.84     72.23 o 
   2   0  14     1628.43     1696.41     18.50 o 
   3   0  14      268.51      265.58      5.56 o 
   4   0  14       42.59       58.68      3.21 o 
   5   0  14       11.48       18.67      2.61 o 
   6   0  14       65.32       82.01      3.81 o 
   7   0  14      149.94      133.92      4.33 o 
   8   0  14       44.94       42.50      3.93 o 
   9   0  14        5.32        4.67      3.19 o 
  10   0  14       12.40       24.08      3.69 o 
  11   0  14       37.28       49.14      4.18 o 
   1   1  14      267.72      274.38      3.99 o 
   2   1  14     1308.34     1321.41     10.66 o 
   3   1  14      533.16      550.54      5.71 o 
   4   1  14        0.06       -0.25      1.53 o 
   5   1  14       44.42       41.64      2.12 o 
   6   1  14       29.35       26.70      1.87 o 
   7   1  14      101.62       99.41      2.85 o 
   8   1  14        4.47        3.19      2.26 o 
   9   1  14       17.78       12.31      2.16 o 
  10   1  14        0.08        1.05      1.99 o 
  11   1  14        2.00       -0.38      2.05 o 
   0   2  14      643.65      578.88      8.42 o 
   1   2  14      210.35      216.91      4.54 o 
   2   2  14       60.95       45.51      2.77 o 
   3   2  14       65.72       53.15      3.58 o 
   4   2  14       54.96       52.89      2.21 o 
   5   2  14        4.06        1.15      1.65 o 
   6   2  14        5.99        5.71      1.81 o 
   7   2  14        0.36        1.52      1.47 o 
   8   2  14       26.41       31.72      3.13 o 
   9   2  14       12.83       20.82      2.30 o 
  10   2  14        0.16        1.72      3.71 o 
  11   2  14        1.03        2.53      2.16 o 
   1   3  14        7.05        7.00      1.75 o 
   2   3  14      243.73      233.20      3.69 o 
   3   3  14      711.66      697.99      6.69 o 
   4   3  14      125.12      123.46      5.25 o 
   5   3  14        0.61       -0.13      1.65 o 
   6   3  14        0.01       -0.14      1.49 o 
   7   3  14      119.65      109.07      2.68 o 
   8   3  14        0.30        1.03      1.99 o 
   9   3  14        6.98        4.94      2.10 o 
  10   3  14        1.99       -1.85      2.10 o 
  11   3  14       25.07       25.71      2.47 o 
   0   4  14     1282.66     1191.01     14.16 o 
   1   4  14     2152.27     2196.30     18.26 o 
   2   4  14      661.96      632.65      6.33 o 
   3   4  14      305.97      289.66      4.11 o 
   4   4  14       67.44       68.75      4.01 o 
   5   4  14       55.21       49.53      1.97 o 
   6   4  14        5.88        7.53      1.60 o 
   7   4  14      101.98      107.21      2.72 o 
   8   4  14       20.52       17.48      2.26 o 
   9   4  14        0.32        1.70      2.54 o 
  10   4  14        2.27        4.54      2.13 o 
  11   4  14       17.72       22.57      4.80 o 
   1   5  14       17.52       20.28      2.04 o 
   2   5  14      482.28      473.91      5.40 o 
   3   5  14        0.26       -1.98      2.23 o 
   4   5  14        7.84        2.64      1.53 o 
   5   5  14       26.28       19.07      1.71 o 
   6   5  14       83.44       91.87      2.49 o 
   7   5  14        0.82        0.41      1.58 o 
   8   5  14       82.77       91.69      3.38 o 
   9   5  14       18.34       17.75      2.91 o 
  10   5  14        1.81       -0.54      2.54 o 
   0   6  14     1962.08     1806.95     19.89 o 
   1   6  14      482.79      509.08      5.71 o 
   2   6  14      326.26      288.96      4.18 o 
   3   6  14      174.61      152.02      3.37 o 
   4   6  14      124.43      134.27      4.07 o 
   5   6  14        0.08        1.52      1.49 o 
   6   6  14        0.46        0.67      1.58 o 
   7   6  14       91.67       86.25      2.90 o 
   8   6  14       83.25       87.45      4.29 o 
   9   6  14        0.50        2.53      3.05 o 
  10   6  14       34.21       35.13      2.71 o 
   1   7  14       50.75       43.46      2.33 o 
   2   7  14       10.66        9.52      1.90 o 
   3   7  14      427.56      421.39      4.48 o 
   4   7  14       60.45       50.76      2.11 o 
   5   7  14        7.75        5.43      1.66 o 
   6   7  14        0.43       -0.15      1.62 o 
   7   7  14        4.44        6.32      1.93 o 
   8   7  14       14.11        9.10      2.35 o 
   9   7  14        4.05        2.11      2.25 o 
   0   8  14        9.22       16.88      2.86 o 
   1   8  14      476.71      510.29      6.10 o 
   2   8  14      128.85      134.94      3.43 o 
   3   8  14       16.53       18.97      2.35 o 
   4   8  14       45.44       41.79      2.03 o 
   5   8  14       50.62       49.02      2.14 o 
   6   8  14        1.06        0.10      1.66 o 
   7   8  14        8.80        9.58      2.06 o 
   8   8  14        3.53        4.75      2.31 o 
   9   8  14        8.50       12.39      3.28 o 
   1   9  14        2.18        4.09      2.05 o 
   2   9  14        1.93        1.63      2.02 o 
   3   9  14      296.74      309.74      3.98 o 
   4   9  14       23.94       22.69      1.89 o 
   5   9  14       16.55       21.35      1.90 o 
   6   9  14       44.15       40.30      2.21 o 
   7   9  14       25.11       32.65      2.74 o 
   8   9  14       49.45       49.35      4.76 o 
   0  10  14     1212.03     1205.35     15.11 o 
   1  10  14      119.67      127.86      3.50 o 
   2  10  14      267.41      259.80      4.48 o 
   3  10  14        5.66        2.68      2.07 o 
   4  10  14        3.34        5.43      2.18 o 
   5  10  14        3.00        4.53      1.84 o 
   6  10  14       34.97       48.36      2.43 o 
   7  10  14      150.61      137.05      4.25 o 
   8  10  14       37.50       37.59      5.16 o 
   1  11  14       46.09       51.22      2.79 o 
   2  11  14        4.61        1.15      2.19 o 
   3  11  14       36.55       29.72      2.49 o 
   4  11  14        6.60       10.31      2.23 o 
   5  11  14       14.74       13.38      2.36 o 
   6  11  14        2.24        3.00      2.46 o 
   7  11  14        5.17        3.44      3.13 o 
   0  12  14       57.60       54.63      5.40 o 
   1  12  14       77.08       65.55      5.18 o 
   2  12  14       47.62       51.98      2.85 o 
   3  12  14       40.56       48.72      3.37 o 
   4  12  14        7.00        5.28      2.27 o 
   5  12  14        0.00        1.87      2.32 o 
   1  13  14        0.25        1.75      2.52 o 
   2  13  14       46.76       51.68      3.00 o 
   3  13  14      110.36      114.45      3.81 o 
   4  13  14       26.27       21.05      2.64 o 
   1   1  15        7.96       11.44      1.81 o 
   2   1  15      773.93      645.97      6.45 o 
   3   1  15        9.13        7.75      1.84 o 
   4   1  15       91.93       89.94      2.82 o 
   5   1  15      104.18       85.82      3.16 o 
   6   1  15       14.66        9.53      1.81 o 
   7   1  15       65.00       69.39      2.59 o 
   8   1  15      103.80      112.33      4.42 o 
   9   1  15        1.98       -2.34      2.34 o 
  10   1  15       12.57        9.28      2.51 o 
   0   2  15      391.49      323.30     11.92 o 
   1   2  15       20.53        6.06      1.78 o 
   2   2  15       52.82       45.69      2.21 o 
   3   2  15       11.23        1.82      1.71 o 
   4   2  15      305.05      268.34      4.55 o 
   5   2  15       30.67       31.75      2.05 o 
   6   2  15        3.37        6.17      2.09 o 
   7   2  15        0.07        0.25      1.69 o 
   8   2  15       23.07       29.05      2.86 o 
   9   2  15        0.10       -2.10      2.10 o 
  10   2  15       66.68       66.28      2.93 o 
   1   3  15        0.20       -1.06      2.93 o 
   2   3  15      572.95      453.97      5.22 o 
   3   3  15       42.81       50.12      2.33 o 
   4   3  15       14.08        6.21      1.81 o 
   5   3  15       81.13       86.21      3.51 o 
   6   3  15       17.50       13.30      1.86 o 
   7   3  15       24.19       14.89      1.75 o 
   8   3  15       59.43       64.03      2.95 o 
   9   3  15        0.41        2.78      2.13 o 
  10   3  15        2.21        2.49      2.21 o 
   0   4  15     1194.55     1091.90     19.41 o 
   1   4  15      534.30      517.17      6.63 o 
   2   4  15       29.89       24.58      2.02 o 
   3   4  15       38.56       24.73      2.01 o 
   4   4  15        2.15       -0.33      1.71 o 
   5   4  15        6.40        3.17      1.78 o 
   6   4  15       12.48       10.65      1.71 o 
   7   4  15       17.84       18.10      2.51 o 
   8   4  15       46.25       55.53      2.82 o 
   9   4  15        5.33        8.66      2.28 o 
  10   4  15       19.24       26.17      2.59 o 
   1   5  15        2.54        3.33      2.41 o 
   2   5  15       57.59       57.99      3.83 o 
   3   5  15      179.00      193.81      3.68 o 
   4   5  15      157.31      164.16      4.43 o 
   5   5  15       32.59       25.18      1.78 o 
   6   5  15       15.41        7.58      1.68 o 
   7   5  15      171.74      191.02      3.67 o 
   8   5  15       53.07       56.33      2.90 o 
   9   5  15        7.64        2.21      2.21 o 
  10   5  15       40.92       31.15      2.67 o 
   0   6  15        8.43        8.65      2.69 o 
   1   6  15       42.79       53.89      2.51 o 
   2   6  15        5.89        3.43      1.81 o 
   3   6  15       91.16       92.86      4.29 o 
   4   6  15        1.97       -0.06      2.34 o 
   5   6  15        1.94        2.40      1.63 o 
   6   6  15       18.09       11.14      1.80 o 
   7   6  15        3.20        3.47      1.93 o 
   8   6  15        4.25        4.07      2.21 o 
   9   6  15        0.99       -0.23      2.25 o 
   1   7  15       79.89       80.18      3.05 o 
   2   7  15       22.11       21.14      2.15 o 
   3   7  15      195.96      221.27      4.02 o 
   4   7  15        0.66       -0.68      1.65 o 
   5   7  15        9.90        9.00      1.79 o 
   6   7  15        0.00        0.48      1.73 o 
   7   7  15       40.81       31.29      2.30 o 
   8   7  15        4.56        3.52      2.36 o 
   9   7  15        8.95       10.39      2.44 o 
   0   8  15     1304.83     1287.75     30.46 o 
   1   8  15      373.01      330.39      8.97 o 
   2   8  15       29.72       30.86      2.37 o 
   3   8  15      115.89      109.76      3.31 o 
   4   8  15        9.26        7.41      1.78 o 
   5   8  15      177.12      178.71      3.43 o 
   6   8  15        4.30        5.47      1.84 o 
   7   8  15       46.50       49.78      2.93 o 
   8   8  15       58.55       51.89      3.02 o 
   1   9  15        3.06        0.31      2.06 o 
   2   9  15        8.51        4.35      2.06 o 
   3   9  15       90.05      103.06      3.40 o 
   4   9  15        2.54        2.81      2.06 o 
   5   9  15       31.95       38.67      2.17 o 
   6   9  15        0.84        3.39      1.86 o 
   7   9  15       70.38       65.96      3.26 o 
   0  10  15       97.69      104.67      5.77 o 
   1  10  15        9.34       12.24      2.21 o 
   2  10  15       33.83       46.21      2.70 o 
   3  10  15       10.01       12.66      2.30 o 
   4  10  15       86.50       95.44      3.72 o 
   5  10  15       26.30       20.87      2.44 o 
   6  10  15        0.03        2.18      2.50 o 
   7  10  15        3.33        2.48      3.56 o 
   1  11  15      254.20      259.58      4.81 o 
   2  11  15       20.22       21.45      2.52 o 
   3  11  15      175.34      189.44      4.33 o 
   4  11  15       11.71       12.79      2.39 o 
   5  11  15       55.48       58.74      3.04 o 
   6  11  15       35.91       40.05      5.65 o 
   0  12  15      390.62      372.09     13.51 o 
   1  12  15       41.91       30.43      2.67 o 
   2  12  15        5.50        6.82      2.49 o 
   3  12  15      147.65      147.19      4.05 o 
   4  12  15        7.64        5.87      2.42 o 
   1  13  15        0.62        3.52      2.41 o 
   0   0  16      136.13      121.61      6.14 o 
   1   0  16       74.28       77.35      5.90 o 
   2   0  16      977.87      863.34     11.29 o 
   3   0  16        0.14        4.79      2.61 o 
   4   0  16      176.25      120.61      6.51 o 
   5   0  16       96.40       93.34      4.17 o 
   6   0  16      138.02      161.37      4.77 o 
   7   0  16       17.66       20.90      2.86 o 
   8   0  16       87.45       83.53      5.90 o 
   9   0  16      187.21      220.87      7.37 o 
  10   0  16      102.10       87.71      5.90 o 
   1   1  16        0.66        0.59      1.81 o 
   2   1  16       14.16       20.83      2.06 o 
   3   1  16       36.54       26.36      2.12 o 
   4   1  16       40.45       36.76      2.17 o 
   5   1  16      160.65      133.71      3.19 o 
   6   1  16       12.54       16.95      1.97 o 
   7   1  16        1.97        3.30      1.81 o 
   8   1  16       13.88       13.65      2.78 o 
   9   1  16        0.02        0.27      2.83 o 
  10   1  16      130.57      134.37      4.67 o 
   0   2  16        2.59        2.33      2.43 o 
   1   2  16        7.33        5.31      1.87 o 
   2   2  16       11.27        8.67      1.96 o 
   3   2  16       12.77       10.88      1.84 o 
   4   2  16       13.27       13.68      2.02 o 
   5   2  16       27.25       22.61      2.38 o 
   6   2  16       17.67       21.21      2.02 o 
   7   2  16        2.24        3.99      2.32 o 
   8   2  16        9.54       13.97      2.78 o 
   9   2  16        7.32       11.04      2.78 o 
  10   2  16        0.00        2.33      5.65 o 
   1   3  16        0.09       -0.27      1.75 o 
   2   3  16       11.29        6.66      1.90 o 
   3   3  16        0.32       -1.60      1.72 o 
   4   3  16      180.76      166.53      3.50 o 
   5   3  16      138.05      138.55      3.34 o 
   6   3  16       34.29       44.05      2.55 o 
   7   3  16       50.87       46.22      2.33 o 
   8   3  16       29.88       33.04      3.04 o 
   9   3  16       14.74       18.90      2.86 o 
   0   4  16        3.45        5.12      2.69 o 
   1   4  16      206.35      199.62      3.71 o 
   2   4  16      273.57      217.17      3.90 o 
   3   4  16        7.69        7.80      1.93 o 
   4   4  16      145.26      122.63      3.69 o 
   5   4  16      142.34      157.78      3.62 o 
   6   4  16       21.46       27.30      2.17 o 
   7   4  16       15.34       15.16      2.34 o 
   8   4  16       53.84       49.18      2.87 o 
   9   4  16       72.63       83.61      3.48 o 
   1   5  16        6.21        7.65      1.90 o 
   2   5  16       52.05       39.64      2.33 o 
   3   5  16       46.99       35.65      2.41 o 
   4   5  16        2.94        1.05      1.87 o 
   5   5  16      103.43       80.92      3.10 o 
   6   5  16       18.77       21.49      2.15 o 
   7   5  16       79.62      103.40      3.22 o 
   8   5  16        0.84        6.32      2.35 o 
   9   5  16       19.43       19.85      2.58 o 
   0   6  16        6.02       16.76      5.28 o 
   1   6  16       65.76       73.49      3.09 o 
   2   6  16       64.31       58.05      2.61 o 
   3   6  16        2.79        2.25      1.90 o 
   4   6  16        0.52       -0.49      2.98 o 
   5   6  16       24.26       29.35      2.36 o 
   6   6  16       17.23       17.23      1.88 o 
   7   6  16        2.18        2.62      1.96 o 
   8   6  16       57.94       68.08      3.89 o 
   1   7  16        2.00        5.78      2.05 o 
   2   7  16       30.10       32.11      2.36 o 
   3   7  16        4.34        1.57      1.98 o 
   4   7  16      108.70      109.31      3.33 o 
   5   7  16       87.64       96.13      5.06 o 
   6   7  16      132.86      147.86      4.21 o 
   7   7  16      158.30      158.97      4.39 o 
   8   7  16       55.37       68.64      3.26 o 
   0   8  16       12.22        7.41      2.86 o 
   1   8  16      240.41      225.16      4.93 o 
   2   8  16        3.15        1.99      1.98 o 
   3   8  16       21.86       16.07      2.27 o 
   4   8  16       22.56       18.63      2.30 o 
   5   8  16      126.47      139.08      3.20 o 
   6   8  16        3.14        7.25      1.95 o 
   7   8  16        5.49        0.11      2.31 o 
   1   9  16       14.23       13.04      2.30 o 
   2   9  16      103.11      108.36      3.56 o 
   3   9  16        0.62        1.54      2.11 o 
   4   9  16        1.23        2.23      2.17 o 
   5   9  16       42.48       46.14      2.76 o 
   6   9  16        1.13        2.76      2.45 o 
   7   9  16      209.23      246.42      6.43 o 
   0  10  16        2.89        7.16      3.21 o 
   1  10  16       89.09       91.69      3.79 o 
   2  10  16      147.75      148.70      4.05 o 
   3  10  16       45.00       41.86      2.73 o 
   4  10  16       37.04       44.22      2.73 o 
   5  10  16       15.57       17.93      2.87 o 
   6  10  16        0.60       -1.21      2.60 o 
   1  11  16        1.03       -1.78      2.21 o 
   2  11  16      158.11      181.73      6.45 o 
   3  11  16       76.24       84.01      3.39 o 
   4  11  16       39.94       44.74      2.79 o 
   0  12  16        7.32        8.38      3.38 o 
   1  12  16       28.47       28.99      2.76 o 
   2  12  16       11.78       10.44      3.16 o 
   1   1  17        4.51        5.30      1.93 o 
   2   1  17        0.70       -0.40      1.90 o 
   3   1  17       16.59       10.01      1.87 o 
   4   1  17        3.97        5.72      1.96 o 
   5   1  17       58.91       61.78      2.73 o 
   6   1  17       27.08       32.14      2.24 o 
   7   1  17       58.47       53.42      2.51 o 
   8   1  17       28.16       32.86      3.30 o 
   9   1  17       11.12       19.03      3.04 o 
   0   2  17       27.75       38.05      3.21 o 
   1   2  17       46.78       38.29      2.30 o 
   2   2  17       18.82       16.07      2.06 o 
   3   2  17       27.08       26.07      2.17 o 
   4   2  17       24.32       12.28      2.02 o 
   5   2  17       17.22       18.96      2.15 o 
   6   2  17        0.01       -1.87      1.87 o 
   7   2  17       38.72       45.48      3.13 o 
   8   2  17      217.75      234.64      5.77 o 
   9   2  17      110.92      121.24      4.86 o 
   1   3  17       27.50       25.64      2.40 o 
   2   3  17        3.75        3.35      1.87 o 
   3   3  17        2.45        3.90      1.91 o 
   4   3  17        2.53        3.68      1.96 o 
   5   3  17       10.27        6.91      1.99 o 
   6   3  17       29.76       33.60      3.26 o 
   7   3  17        0.03       -1.18      2.21 o 
   8   3  17       17.63       20.88      3.13 o 
   9   3  17        1.90        1.51      2.86 o 
   0   4  17      137.94      104.49      4.68 o 
   1   4  17        0.81       -0.05      1.93 o 
   2   4  17       10.74        8.65      2.43 o 
   3   4  17        9.37        9.03      1.97 o 
   4   4  17       15.99       14.80      2.08 o 
   5   4  17        1.67        1.76      1.99 o 
   6   4  17        0.00       -0.88      2.13 o 
   7   4  17        1.45       -0.57      2.27 o 
   8   4  17       59.31       77.38      4.16 o 
   1   5  17       27.79       21.40      2.27 o 
   2   5  17        1.78        5.98      2.02 o 
   3   5  17       70.75       67.93      2.79 o 
   4   5  17        5.29       11.51      2.11 o 
   5   5  17      129.24      137.40      5.23 o 
   6   5  17        3.59        7.87      2.08 o 
   7   5  17      143.08      151.08      5.12 o 
   8   5  17      148.31      170.19      6.14 o 
   0   6  17        0.06        3.38      3.07 o 
   1   6  17        0.07        1.06      1.93 o 
   2   6  17       17.45       19.49      2.27 o 
   3   6  17        3.33        3.47      2.05 o 
   4   6  17       60.67       58.97      2.76 o 
   5   6  17       96.48      104.48      3.43 o 
   6   6  17       44.83       41.72      2.57 o 
   7   6  17       47.50       53.96      4.42 o 
   8   6  17      111.07      125.88      4.95 o 
   1   7  17       51.56       45.83      2.61 o 
   2   7  17        8.63        6.40      2.14 o 
   3   7  17       69.54       61.65      4.22 o 
   4   7  17        0.01       -2.02      2.02 o 
   5   7  17       62.58       65.71      2.88 o 
   6   7  17        0.89        2.48      2.45 o 
   7   7  17        0.00       -1.88      2.41 o 
   0   8  17      280.40      285.69      6.95 o 
   1   8  17        6.63        6.24      2.21 o 
   2   8  17       51.55       49.54      2.76 o 
   3   8  17        4.94        3.48      2.23 o 
   4   8  17        0.13        0.94      2.08 o 
   5   8  17        0.07        4.72      2.24 o 
   6   8  17       17.29       21.49      2.41 o 
   1   9  17        2.55        1.13      2.21 o 
   2   9  17       46.74       47.43      2.85 o 
   3   9  17       59.20       51.86      2.85 o 
   4   9  17        0.61        1.43      2.16 o 
   5   9  17       66.24       80.15      3.65 o 
   0  10  17       12.79       16.40      4.30 o 
   1  10  17        3.87        4.30      2.46 o 
   2  10  17        1.92        2.13      2.27 o 
   3  10  17        0.44       -0.12      2.26 o 
   4  10  17       26.36       29.17      2.69 o 
   1  11  17       14.52       18.58      2.67 o 
   2  11  17       22.36       26.85      2.80 o 
   0   0  18     1040.78      895.75     17.20 o 
   1   0  18        4.11        2.07      2.69 o 
   2   0  18       15.26       18.86      2.95 o 
   3   0  18        0.86       -2.78      2.78 o 
   4   0  18      197.47      209.42      5.90 o 
   5   0  18        0.38       -2.78      2.78 o 
   6   0  18      128.52      125.64      5.03 o 
   7   0  18       31.08       41.03      4.91 o 
   8   0  18      492.59      518.63     12.04 o 
   1   1  18       14.53       19.31      2.14 o 
   2   1  18      186.91      166.69      3.64 o 
   3   1  18        3.90        3.13      1.99 o 
   4   1  18        0.40        0.45      1.96 o 
   5   1  18       89.49       95.26      3.28 o 
   6   1  18       14.31       18.58      3.87 o 
   7   1  18        1.24        3.71      2.86 o 
   8   1  18      137.19      153.90      5.30 o 
   0   2  18       50.98       47.74      3.82 o 
   1   2  18       11.56       11.90      2.11 o 
   2   2  18        6.32        8.50      2.08 o 
   3   2  18        1.04       -1.31      1.87 o 
   4   2  18        3.96        0.69      1.96 o 
   5   2  18        2.27       -0.09      1.99 o 
   6   2  18        0.53       -1.99      1.99 o 
   7   2  18        3.00        2.58      3.93 o 
   8   2  18       20.20       16.13      3.21 o 
   1   3  18        1.15        0.30      1.99 o 
   2   3  18      270.38      264.81      4.45 o 
   3   3  18        1.20        3.44      2.06 o 
   4   3  18        7.93        6.03      2.11 o 
   5   3  18        8.88        3.13      2.09 o 
   6   3  18       16.88       26.08      2.30 o 
   7   3  18        0.81        2.64      2.86 o 
   8   3  18       26.18       31.82      3.47 o 
   0   4  18      426.03      393.10      7.47 o 
   1   4  18        6.66        6.69      2.04 o 
   2   4  18        3.69        0.29      2.08 o 
   3   4  18        0.67       -1.99      1.99 o 
   4   4  18      102.28      105.87      3.34 o 
   5   4  18       12.91       16.48      2.27 o 
   6   4  18      164.52      188.00      4.61 o 
   7   4  18       15.90       19.79      5.28 o 
   1   5  18        0.41       -1.62      2.02 o 
   2   5  18       24.97       25.06      2.39 o 
   3   5  18        5.96        9.06      2.56 o 
   4   5  18        4.76        4.24      2.17 o 
   5   5  18       45.24       48.26      2.55 o 
   6   5  18        3.64        4.14      2.14 o 
   7   5  18        0.01        2.33      3.81 o 
   0   6  18      253.62      281.73      6.69 o 
   1   6  18       60.89       56.20      2.76 o 
   2   6  18       17.39       17.82      2.24 o 
   3   6  18        0.76        1.14      2.06 o 
   4   6  18       12.09       20.15      2.39 o 
   5   6  18        4.94        1.38      2.14 o 
   6   6  18        1.06       -0.39      2.15 o 
   7   6  18       50.06       53.43      3.93 o 
   1   7  18       19.10       24.75      2.42 o 
   2   7  18       79.12       89.02      3.28 o 
   3   7  18        0.56       -1.85      2.12 o 
   4   7  18        5.02        9.72      2.73 o 
   5   7  18        0.30       -1.74      2.14 o 
   6   7  18      145.74      156.46      3.99 o 
   0   8  18       85.91       94.28      5.10 o 
   1   8  18       53.84       53.48      2.95 o 
   2   8  18        2.25        4.68      2.26 o 
   3   8  18       20.13       20.83      2.45 o 
   4   8  18       26.59       22.45      2.51 o 
   5   8  18       26.54       28.77      2.70 o 
   1   9  18        0.75        2.76      2.36 o 
   2   9  18        4.98        2.13      2.27 o 
   3   9  18       15.43       16.61      3.09 o 
   4   9  18        1.46        0.13      2.33 o 
   0  10  18      180.28      187.55      6.25 o 
   1  10  18       56.95       65.12      3.19 o 
   2  10  18        0.17        3.26      2.46 o 
   1   1  19        0.20        3.42      2.02 o 
   2   1  19      117.72      109.46      3.97 o 
   3   1  19       17.20       22.86      2.26 o 
   4   1  19       35.49       37.14      2.51 o 
   5   1  19        8.14       10.17      2.18 o 
   6   1  19      118.78      127.93      4.40 o 
   7   1  19        0.55       -2.78      2.78 o 
   0   2  19      437.10      408.67     18.18 o 
   1   2  19        2.95        4.30      2.11 o 
   2   2  19       11.47       16.67      2.24 o 
   3   2  19       30.98       37.00      2.49 o 
   4   2  19       11.92       11.56      2.18 o 
   5   2  19       94.36      117.01      3.65 o 
   6   2  19      199.99      257.03      4.54 o 
   7   2  19       84.97      101.87      4.86 o 
   1   3  19        3.16        2.30      2.08 o 
   2   3  19       73.59       74.94      2.98 o 
   3   3  19        0.00       -2.12      2.12 o 
   4   3  19        2.68        1.90      2.14 o 
   5   3  19        9.13        5.07      2.24 o 
   6   3  19      105.26      107.05      3.65 o 
   7   3  19        7.42       12.91      3.13 o 
   0   4  19       47.97       24.00      3.38 o 
   1   4  19       46.49       48.78      2.77 o 
   2   4  19       33.69       39.13      2.64 o 
   3   4  19        1.09       -0.37      2.09 o 
   4   4  19        1.52       -0.72      2.14 o 
   5   4  19        1.64        1.23      2.15 o 
   6   4  19        4.58        1.75      2.30 o 
   1   5  19       21.82       16.68      2.76 o 
   2   5  19       40.83       38.16      2.60 o 
   3   5  19        0.74       -0.51      2.24 o 
   4   5  19       61.72       63.06      2.94 o 
   5   5  19       65.56       69.52      3.04 o 
   6   5  19      155.78      154.69      4.96 o 
   0   6  19      179.87      201.39      5.91 o 
   1   6  19        9.80        4.33      2.27 o 
   2   6  19       38.17       39.77      2.79 o 
   3   6  19       21.81       29.53      2.52 o 
   4   6  19       20.67       24.77      2.58 o 
   5   6  19      149.89      169.04      5.08 o 
   1   7  19        1.91        0.50      2.58 o 
   2   7  19        0.50       -3.23      3.40 o 
   3   7  19       29.53       36.09      2.75 o 
   4   7  19       13.27       13.98      2.52 o 
   0   8  19       35.89       25.02      3.81 o 
   1   8  19       21.86       18.36      3.77 o 
   2   8  19       17.67       20.22      2.58 o 
   3   8  19        4.38        3.42      2.33 o 
   1   9  19       24.16       20.11      2.64 o 
   0   0  20      129.64      127.51      7.12 o 
   1   0  20      358.52      378.65      7.73 o 
   2   0  20       47.08       44.54      3.81 o 
   3   0  20       89.83      109.57      5.12 o 
   4   0  20      131.04      145.39      7.86 o 
   5   0  20       26.56       34.21      3.65 o 
   6   0  20       66.42       60.79      6.14 o 
   1   1  20        0.93        4.68      2.59 o 
   2   1  20       55.23       70.11      3.79 o 
   3   1  20        0.04        0.11      2.59 o 
   4   1  20       25.56       19.65      2.49 o 
   5   1  20        6.12       12.38      2.36 o 
   6   1  20        0.41        0.12      2.19 o 
   0   2  20       14.32       22.57      3.65 o 
   1   2  20       22.20       25.45      2.52 o 
   2   2  20       13.14       11.78      2.33 o 
   3   2  20        3.51        5.11      2.24 o 
   4   2  20       13.63       13.42      2.38 o 
   5   2  20       10.06        7.88      2.32 o 
   6   2  20        2.90        1.97      2.38 o 
   1   3  20       14.54       14.55      2.42 o 
   2   3  20       13.49       13.32      2.33 o 
   3   3  20       36.84       32.90      2.57 o 
   4   3  20       47.40       51.25      3.52 o 
   5   3  20       11.84       15.38      2.45 o 
   0   4  20      105.69      135.25      5.55 o 
   1   4  20       96.06      103.92      3.90 o 
   2   4  20       39.81       32.86      2.69 o 
   3   4  20      120.27      131.45      3.77 o 
   4   4  20      103.20      112.62      4.47 o 
   5   4  20       28.71       31.57      2.69 o 
   1   5  20        2.62       -2.21      2.21 o 
   2   5  20       68.50       79.27      3.28 o 
   3   5  20       13.71       17.66      2.58 o 
   4   5  20       38.46       41.73      2.81 o 
   0   6  20       62.10       72.29      4.69 o 
   1   6  20       37.73       40.02      2.88 o 
   2   6  20       27.71       20.54      3.33 o 
   3   6  20        2.78        6.96      2.49 o 
   1   7  20       30.07       42.33      2.85 o 
   2   7  20        0.00       -2.30      2.30 o 
   1   1  21       43.65       68.86      3.26 o 
   2   1  21       75.69       72.66      3.16 o 
   3   1  21        0.12        0.18      2.30 o 
   4   1  21        5.41       -1.13      2.23 o 
   0   2  21      622.00      757.93     12.16 o 
   1   2  21       15.08       21.65      2.63 o 
   2   2  21      539.32      588.71      7.15 o 
   3   2  21       69.73       87.25      4.75 o 
   4   2  21       45.05       40.11      3.01 o 
   1   3  21        8.34       16.39      2.61 o 
   2   3  21       82.09       77.23      3.28 o 
   3   3  21        1.19       -0.63      2.23 o 
   0   4  21      258.27      282.74      7.12 o 
   1   4  21       45.68       47.71      3.03 o 
   2   4  21       33.40       36.80      2.88 o 
   3   4  21       26.56       22.81      2.70 o 
   1   5  21        0.80        1.96      2.39 o 
   0   0  22      305.32      289.90     10.56 o 
                                                 
